# Supplementary material for: Genome-edited TaTFL1-5 mutation decreases tiller and spikelet numbers in common wheat
Source: Front Plant Sci. 2023 Feb 21;14:1142779. doi: 10.3389/fpls.2023.1142779 (PMC9989183; doi:10.3389/fpls.2023.1142779)
Supplement: Supplementary file 5 [file Table_4.xlsx]

## Sheet: Mutant-vs-Fielder-diff-q-val-0.
Table S4 Differentially expressed genes
gene_id	BaseMean_DESeq2	BaseMean_control_Fielder	BaseMean_case_Mutant	FoldChange	log2FoldChange	p-value	q-value	Regulation	Expression_Mutant-1	Expression_Mutant-2	Expression_Mutant-3	Expression_Fielder-1	Expression_Fielder-2	Expression_Fielder-3	gene_symbol	description	GO_id	GO_term	pathway	pathway_description
TraesCS1A02G001100	95.0272	50.8103	139.244	2.73557	1.45184	0.00795327	0.0384173	Up	0.689727	1.22864	5.30802	0.625941	1.24043	0.861348	KLLA0D17864g	hypothetical protein Lal_00045043 [Lupinus albus]	GO:0005739	mitochondrion
TraesCS1A02G001400	24.7061	8.21805	41.1942	5.00719	2.324	0.00128989	0.00900377	Up	0.541943	0.56097	2.03298	0.266951	0.104124	0.276067	YLR154W-C	hypothetical protein Lal_00045043 [Lupinus albus]
TraesCS1A02G005700	1139.9	739.059	1540.75	2.08283	1.05855	2.9e-08	8.51e-07	Up	35.1756	34.6098	34.9645	12.3118	20.3911	19.7197	F12K22.14	unnamed protein product [Triticum turgidum subsp. durum]	GO:0010369,GO:0005720,GO:0005634,GO:0003682,GO:0010385,GO:0042393,GO:0046872,GO:0008327,GO:0010428,GO:0010429,GO:0061630,GO:0004842,GO:0051301,GO:0032776,GO:0010424,GO:0010216,GO:0031508,GO:0090309,GO:0016567	chromocenter|nuclear heterochromatin|nucleus|chromatin binding|double-stranded methylated DNA binding|histone binding|metal ion binding|methyl-CpG binding|methyl-CpNpG binding|methyl-CpNpN binding|ubiquitin protein ligase activity|ubiquitin-protein transferase activity|cell division|DNA methylation on cytosine|DNA methylation on cytosine within a CG sequence|maintenance of DNA methylation|pericen…
TraesCS1A02G005900	167.51	232.288	102.732	0.442365	-1.17669	1.36e-06	2.59e-05	Down	4.74948	5.10174	4.89352	12.3523	11.3355	11.1555	F13M14.7	charged multivesicular body protein 5-like [Aegilops tauschii subsp. tauschii]	GO:0005771,GO:0032585,GO:0015031,GO:0007034	multivesicular body|multivesicular body membrane|protein transport|vacuolar transport	ko04144	Endocytosis
TraesCS1A02G008400	10.4258	2.36341	18.4881	7.51772	2.9103	0.0109392	0.0491291	Up	0.812498	1.00923	0.576788	0	0	0.317314	IDS3	unnamed protein product [Triticum turgidum subsp. durum]	GO:0005737,GO:0033760,GO:0031418,GO:0046872,GO:0010041	cytoplasm|2'-deoxymugineic-acid 2'-dioxygenase activity|L-ascorbic acid binding|metal ion binding|response to iron(III) ion
TraesCS1A02G009000	224.132	149.182	299.081	2.0078	1.00562	7.31e-06	0.000112551	Up	10.5028	9.73979	11.543	6.17263	5.56357	4.81991	SPCC645.14c	unnamed protein product [Triticum turgidum subsp. durum]	GO:0005737,GO:0005829,GO:0005634,GO:0032991,GO:0042030,GO:0031072,GO:0051879,GO:0006457	cytoplasm|cytosol|nucleus|protein-containing complex|ATPase inhibitor activity|heat shock protein binding|Hsp90 protein binding|protein folding
TraesCS1A02G027200	75.1816	48.0071	102.356	2.1389	1.09687	0.00375674	0.0212887	Up	6.69468	6.36402	9.4006	4.21369	4.45266	2.33442	F5O11.12	predicted protein, partial [Hordeum vulgare subsp. vulgare]	GO:0000439,GO:0006289,GO:0006355	transcription factor TFIIH core complex|nucleotide-excision repair|regulation of transcription, DNA-templated	ko03022,ko03420	Basal transcription factors|Nucleotide excision repair
TraesCS1A02G030100	48.8459	26.367	71.3248	2.68479	1.42481	0.00419233	0.0232431	Up	1.67993	2.91687	1.56839	0.375192	0.898015	1.1111	F13M22.16	unnamed protein product [Triticum turgidum subsp. durum]	GO:0048046,GO:0009507,GO:0009570,GO:0009579,GO:0005507,GO:0042742	apoplast|chloroplast|chloroplast stroma|thylakoid|copper ion binding|defense response to bacterium
TraesCS1A02G034100	49.5928	30.1468	69.0388	2.29884	1.20091	0.0078968	0.038193	Up	1.86568	0.954489	1.94391	0.890828	0.710726	0.565312	F12F1.17	unnamed protein product [Triticum turgidum subsp. durum]	GO:0016021,GO:0005886,GO:0005227	integral component of membrane|plasma membrane|calcium activated cation channel activity
TraesCS1A02G035000	217.91	119.829	315.992	2.63166	1.39597	9.38e-09	3.02e-07	Up	13.3016	15.3811	11.6916	4.7266	5.07481	6.20101	F6I18.250	unnamed protein product [Triticum turgidum subsp. durum]	GO:0009507,GO:0005635,GO:0031080,GO:0051028,GO:0015031	chloroplast|nuclear envelope|nuclear pore outer ring|mRNA transport|protein transport	ko03013	RNA transport
TraesCS1A02G035800	641.305	384.381	898.229	2.33324	1.22233	5.45e-09	1.85e-07	Up	82.9318	79.226	90.0955	31.859	30.2816	50.2754		predicted protein, partial [Hordeum vulgare subsp. vulgare]
TraesCS1A02G036200	55.4275	78.3747	32.4803	0.415779	-1.26611	0.00842001	0.0401702	Down	1.85314	2.49947	1.47193	8.2707	3.03986	3.45415	F22G10.11	unnamed protein product [Triticum turgidum subsp. durum]	GO:0009507,GO:0009570,GO:0005504,GO:0016872,GO:0006631	chloroplast|chloroplast stroma|fatty acid binding|intramolecular lyase activity|fatty acid metabolic process
TraesCS1A02G036700	8.81571	1.90465	15.7268	8.10388	3.01861	0.00738946	0.0363049	Up	0.54588	0.565044	1.19236	0	0.20102	0.0888285	T18N14.60	unnamed protein product [Triticum turgidum subsp. durum]	GO:0016491	oxidoreductase activity
TraesCS1A02G037800	5.56227	0	11.1245	61.0273	5.93138	0.0006334	0.00501826	Up	0.561073	0.120994	0.153193	0	0	0	PAL	phenylalanine ammonia-lyase-like [Aegilops tauschii subsp. tauschii]	GO:0005737,GO:0045548,GO:0009800,GO:0006559	cytoplasm|phenylalanine ammonia-lyase activity|cinnamic acid biosynthetic process|L-phenylalanine catabolic process	ko00360,ko00940	Phenylalanine metabolism|Phenylpropanoid biosynthesis
TraesCS1A02G040300	143.612	201.076	86.1471	0.427872	-1.22475	0.000154639	0.00154783	Down	4.90575	7.34165	4.00221	11.3836	10.7087	17.6009	T3B23.13	unnamed protein product [Triticum turgidum subsp. durum]	GO:0005634,GO:0003700,GO:0046872,GO:0043565,GO:0006355	nucleus|DNA-binding transcription factor activity|metal ion binding|sequence-specific DNA binding|regulation of transcription, DNA-templated
TraesCS1A02G040500	116.201	69.7826	162.62	2.32249	1.21567	5.62e-05	0.000654082	Up	11.0953	12.6938	14.2702	4.31873	6.3707	6.34298		uncharacterized protein LOC109787357 [Aegilops tauschii subsp. tauschii]
TraesCS1A02G049100	226.244	39.9687	412.519	10.2974	3.36421	4.79e-29	2.26e-26	Up	19.386	27.8819	20.0023	1.60548	3.38157	1.84295	B1142B04.37	protein RAFTIN 1B-like [Aegilops tauschii subsp. tauschii]	GO:0043668,GO:0010152	exine|pollen maturation
TraesCS1A02G051700	684.015	925.761	442.27	0.47782	-1.06546	1.22e-09	4.79e-08	Down	24.4719	25.8632	22.4596	58.6989	45.0967	55.4663		hypothetical protein TRIUR3_16979 [Triticum urartu]
TraesCS1A02G054000	67.0702	26.6701	107.47	3.98691	1.99527	2.32e-05	0.000306448	Up	5.16713	8.13423	5.173	0.609794	1.54602	2.62758	F2O15.220	unnamed protein product [Triticum turgidum subsp. durum]	GO:0005737,GO:0005634,GO:0007623,GO:0007017,GO:0010017,GO:0009585,GO:0042752	cytoplasm|nucleus|circadian rhythm|microtubule-based process|red or far-red light signaling pathway|red, far-red light phototransduction|regulation of circadian rhythm
TraesCS1A02G056600	50.0409	27.2668	72.8151	2.65565	1.40907	0.00280216	0.0168076	Up	5.31721	5.31625	3.43151	0.912735	2.46983	2.12379	OJ1003_C09.5	unnamed protein product [Triticum turgidum subsp. durum]	GO:0005829,GO:0008477,GO:0045437,GO:0006152	cytosol|purine nucleosidase activity|uridine nucleosidase activity|purine nucleoside catabolic process	ko00240,ko00760	Pyrimidine metabolism|Nicotinate and nicotinamide metabolism
TraesCS1A02G057200	50.7626	28.8435	72.6816	2.5003	1.3221	0.00454153	0.0247344	Up	2.17281	1.5876	2.20552	0.482678	0.677764	1.29782	HEMA1	unnamed protein product [Triticum turgidum subsp. durum]	GO:0009507,GO:0008883,GO:0050661,GO:0015995,GO:0006782	chloroplast|glutamyl-tRNA reductase activity|NADP binding|chlorophyll biosynthetic process|protoporphyrinogen IX biosynthetic process	ko00860	Porphyrin and chlorophyll metabolism
TraesCS1A02G060600	325.222	201.409	449.035	2.22376	1.153	7.9e-06	0.00012052	Up	12.8489	10.4003	10.0632	3.26402	5.55004	6.7585	T2N18.16	unnamed protein product [Triticum turgidum subsp. durum]	GO:0009507	chloroplast
TraesCS1A02G065300	115.332	157.508	73.1567	0.464541	-1.10612	0.000375736	0.00325137	Down	1.75671	2.88434	2.44785	6.32912	4.91874	4.73151		unnamed protein product [Triticum turgidum subsp. durum]
TraesCS1A02G066000	110.932	73.69	148.173	2.01918	1.01377	0.0011401	0.00813885	Up	2.62343	2.3682	2.24883	1.63201	1.21322	0.923294		unnamed protein product [Triticum turgidum subsp. durum]
TraesCS1A02G069600	943.244	1274.02	612.469	0.480669	-1.05689	1.25e-06	2.4e-05	Down	18.6367	10.7025	20.9674	34.7403	31.9832	42.0252	OSJNBa0056I11.7	zinc finger CCCH domain-containing protein 33-like [Aegilops tauschii subsp. tauschii]	GO:0003677,GO:0046872	DNA binding|metal ion binding
TraesCS1A02G070200	39.5132	16.2896	62.7369	3.80273	1.92704	0.0027717	0.0166698	Up	3.50562	1.94394	2.96265	0.31521	0.230526	1.71136	F11B9.11	probable 2-oxoglutarate-dependent dioxygenase At3g111800 [Aegilops tauschii subsp. tauschii]	GO:0051213,GO:0120091,GO:0046872,GO:0009813,GO:2000022	dioxygenase activity|jasmonic acid hydrolase|metal ion binding|flavonoid biosynthetic process|regulation of jasmonic acid mediated signaling pathway
TraesCS1A02G070400	550.086	871.118	229.054	0.262941	-1.92719	3.82e-20	7.55e-18	Down	10.7501	7.68326	8.42612	27.479	39.9103	39.1275	OsJ_03928	unnamed protein product [Triticum turgidum subsp. durum]	GO:0005634,GO:0003700,GO:0043565,GO:0009738,GO:0009740,GO:0009788,GO:0009938,GO:0045893,GO:0009737,GO:0009739	nucleus|DNA-binding transcription factor activity|sequence-specific DNA binding|abscisic acid-activated signaling pathway|gibberellic acid mediated signaling pathway|negative regulation of abscisic acid-activated signaling pathway|negative regulation of gibberellic acid mediated signaling pathway|positive regulation of transcription, DNA-templated|response to abscisic acid|response to gibberellin	ko04016,ko04626	MAPK signaling pathway - plant|Plant-pathogen interaction
TraesCS1A02G072800	117.968	71.8492	164.088	2.2867	1.19326	0.000485803	0.00403613	Up	7.89585	3.91704	7.39151	3.52689	2.13049	3.09076	OsI_017649/OsI_017650	unnamed protein product [Triticum turgidum subsp. durum]	GO:0005634,GO:0043565,GO:0006355	nucleus|sequence-specific DNA binding|regulation of transcription, DNA-templated
TraesCS1A02G075000	384.08	244.518	523.643	2.14353	1.09999	7.76e-08	2.05e-06	Up	11.9369	11.8177	15.9798	7.1115	6.71117	5.53885	T8I13.8	unnamed protein product [Triticum turgidum subsp. durum]	GO:0005783,GO:0005524,GO:0102391,GO:0004467,GO:0031957,GO:0010143,GO:0006631,GO:0010025	endoplasmic reticulum|ATP binding|decanoate-CoA ligase activity|long-chain fatty acid-CoA ligase activity|very long-chain fatty acid-CoA ligase activity|cutin biosynthetic process|fatty acid metabolic process|wax biosynthetic process	ko00061,ko00071,ko04146	Fatty acid biosynthesis|Fatty acid degradation|Peroxisome
TraesCS1A02G075800	14.6648	25.0364	4.29329	0.170659	-2.55081	0.00263855	0.0160191	Down	0.0287964	0.208652	0.157249	0.833736	1.04982	0.534194	P0702F03.19	unnamed protein product [Triticum turgidum subsp. durum]	GO:0005634,GO:0003677	nucleus|DNA binding
TraesCS1A02G076900	113.919	61.0656	166.773	2.72389	1.44567	7.33e-06	0.000112809	Up	8.87064	5.2161	8.23256	2.25427	3.03657	3.21225		unnamed protein product [Triticum turgidum subsp. durum]
TraesCS1A02G077800	121.819	58.1909	185.446	3.18552	1.67153	2.06e-05	0.000276735	Up	10.2419	5.04645	7.22321	2.90204	1.08555	3.35784	OsJ_30723	auxin transporter-like protein 3 [Aegilops tauschii subsp. tauschii]	GO:0016021,GO:0005886,GO:0015171,GO:0015293,GO:0003333,GO:0009734	integral component of membrane|plasma membrane|amino acid transmembrane transporter activity|symporter activity|amino acid transmembrane transport|auxin-activated signaling pathway	ko04075	Plant hormone signal transduction
TraesCS1A02G081200	7.32415	0.952326	13.696	14.0507	3.81257	0.0040436	0.0225813	Up	0.475198	0.24594	0.778479	0	0.0749964	0.0331401	OsJ_01392	unnamed protein product [Triticum turgidum subsp. durum]	GO:0016747,GO:0009809	transferase activity, transferring acyl groups other than amino-acyl groups|lignin biosynthetic process
TraesCS1A02G082500	159.358	218.591	100.125	0.457555	-1.12798	2.13e-05	0.000284651	Down	5.77347	7.74185	7.52358	14.2051	18.5549	15.2454	OsI_017718	hydrophobic protein LTI6B [Brachypodium distachyon]	GO:0016021	integral component of membrane
TraesCS1A02G085000	218.649	133.845	303.452	2.27028	1.18287	1.4e-06	2.65e-05	Up	6.49087	7.12594	5.47785	3.04549	3.43329	2.34291	OsJ_16860	unnamed protein product [Triticum turgidum subsp. durum]	GO:0005662,GO:0000784,GO:0003684,GO:0043565,GO:0003697,GO:0043047,GO:0008270,GO:0006281,GO:0006268,GO:0006261,GO:0000724,GO:0051321,GO:0006289,GO:0000723,GO:0007004	DNA replication factor A complex|nuclear chromosome, telomeric region|damaged DNA binding|sequence-specific DNA binding|single-stranded DNA binding|single-stranded telomeric DNA binding|zinc ion binding|DNA repair|DNA unwinding involved in DNA replication|DNA-dependent DNA replication|double-strand break repair via homologous recombination|meiotic cell cycle|nucleotide-excision repair|telomere ma…
TraesCS1A02G089600	145.115	212.602	77.6282	0.365972	-1.45019	1.54e-06	2.89e-05	Down	7.33404	4.72805	3.93466	16.9257	16.2756	12.6253	MAO1B	unnamed protein product [Triticum turgidum subsp. durum]	GO:0009815,GO:0031418,GO:0046872,GO:0009693,GO:0009835	1-aminocyclopropane-1-carboxylate oxidase activity|L-ascorbic acid binding|metal ion binding|ethylene biosynthetic process|fruit ripening	ko00270	Cysteine and methionine metabolism
TraesCS1A02G097100	96.0471	62.2219	129.872	2.07904	1.05592	0.0016906	0.011213	Up	4.98483	5.75807	4.26065	1.86431	2.43425	3.20937	D1557	unnamed protein product [Triticum turgidum subsp. durum]	GO:0005654,GO:0005666,GO:0003677,GO:0003899,GO:0006386,GO:0042797	nucleoplasm|RNA polymerase III complex|DNA binding|DNA-directed 5'-3' RNA polymerase activity|termination of RNA polymerase III transcription|tRNA transcription by RNA polymerase III	ko03020	RNA polymerase
TraesCS1A02G099300	293.242	146.226	440.257	3.01074	1.59012	2.93e-07	6.73e-06	Up	13.1435	26.0039	11.9291	5.13316	8.08471	4.6212	OsJ_17183	DnaJsubfamily B member 11 [Hordeum vulgare]	GO:0005788,GO:0051082,GO:0006457	endoplasmic reticulum lumen|unfolded protein binding|protein folding	ko04141	Protein processing in endoplasmic reticulum
TraesCS1A02G100100	3.56784	0	7.13568	39.0893	5.2887	0.00522366	0.0276374	Up	0.430595	0.445711	0.352704	0	0	0		unnamed protein product [Triticum turgidum subsp. durum]	GO:0005576,GO:0016787	extracellular region|hydrolase activity
TraesCS1A02G100300	4.43895	0.32845	8.54946	24.0174	4.58601	0.00932346	0.043329	Up	0.101166	0.314153	0.27622	0	0.0279408	0	M4I22.100	unnamed protein product [Triticum turgidum subsp. durum]
TraesCS1A02G101000	213.711	298.484	128.938	0.432083	-1.21062	1.4e-06	2.67e-05	Down	1.99202	2.29918	3.00346	7.03458	5.55041	5.04302	TUB8	unnamed protein product [Triticum turgidum subsp. durum]	GO:0005737,GO:0005874,GO:0005525,GO:0003924,GO:0005200,GO:0000226,GO:0007017,GO:0000278	cytoplasm|microtubule|GTP binding|GTPase activity|structural constituent of cytoskeleton|microtubule cytoskeleton organization|microtubule-based process|mitotic cell cycle	ko04145	Phagosome
TraesCS1A02G101500	37.6788	54.1405	21.217	0.390513	-1.35656	0.00635301	0.0322605	Down	0.565142	0.584982	0.877099	1.42282	1.54442	2.4104		hypothetical protein TRIUR3_11290 [Triticum urartu]
TraesCS1A02G102400	31.4375	47.5181	15.3569	0.324174	-1.62516	0.00498458	0.0266338	Down	0.821774	0.303794	0.320535	1.21919	2.0751	1.37544	CEY00_Acc19563	unnamed protein product [Triticum turgidum subsp. durum]
TraesCS1A02G102600	561.867	328.994	794.739	2.41538	1.27225	1.01e-11	5.93e-10	Up	19.5681	25.9935	24.2786	10.7098	8.94426	10.5575	MIK19.13	unnamed protein product [Triticum turgidum subsp. durum]	GO:0009507,GO:0005829,GO:0005739,GO:0004816,GO:0005524,GO:0003677,GO:0006421,GO:0009793,GO:0046686	chloroplast|cytosol|mitochondrion|asparagine-tRNA ligase activity|ATP binding|DNA binding|asparaginyl-tRNA aminoacylation|embryo development ending in seed dormancy|response to cadmium ion	ko00970	Aminoacyl-tRNA biosynthesis
TraesCS1A02G102700	27.7345	46.9195	8.54946	0.181502	-2.46194	9.24e-05	0.00100015	Down	0.24979	0.775678	0.682018	2.75135	4.69124	2.37786	GST4	unnamed protein product [Triticum turgidum subsp. durum]	GO:0005737,GO:0032991,GO:0043295,GO:0004364,GO:0042803,GO:0006749,GO:0009635,GO:0009410	cytoplasm|protein-containing complex|glutathione binding|glutathione transferase activity|protein homodimerization activity|glutathione metabolic process|response to herbicide|response to xenobiotic stimulus	ko00480	Glutathione metabolism
TraesCS1A02G103100	56.2842	24.9776	87.5908	3.47339	1.79635	9.42e-05	0.00101525	Up	3.9528	2.89985	3.93982	0.628019	0.805536	1.76105	MYH19.5	unnamed protein product [Triticum turgidum subsp. durum]	GO:0005886,GO:0009055,GO:0015035,GO:0045454	plasma membrane|electron transfer activity|protein disulfide oxidoreductase activity|cell redox homeostasis
TraesCS1A02G107000	38.382	0	76.764	420.555	8.71615	6.04e-12	3.67e-10	Up	1.67441	1.30911	1.4007	0	0	0	MLP3.6	unnamed protein product [Triticum turgidum subsp. durum]	GO:0000785,GO:0005634,GO:0031490,GO:0051213,GO:0032454,GO:0046872,GO:0000976,GO:0033169,GO:0060969	chromatin|nucleus|chromatin DNA binding|dioxygenase activity|histone demethylase activity (H3-K9 specific)|metal ion binding|transcription regulatory region sequence-specific DNA binding|histone H3-K9 demethylation|negative regulation of gene silencing
TraesCS1A02G108000	79.1322	114.023	44.2412	0.387786	-1.36667	0.00433522	0.0238443	Down	3.83131	1.66982	1.65172	2.53838	7.68558	8.95802	F4P12.200	unnamed protein product [Triticum turgidum subsp. durum]	GO:0005681,GO:0003729,GO:0003723,GO:0008270,GO:0045292,GO:0000398,GO:0000381,GO:0008380	spliceosomal complex|mRNA binding|RNA binding|zinc ion binding|mRNA cis splicing, via spliceosome|mRNA splicing, via spliceosome|regulation of alternative mRNA splicing, via spliceosome|RNA splicing	ko03040	Spliceosome
TraesCS1A02G110300	959.484	1334.22	584.748	0.43818	-1.19041	5.92e-15	5.92e-13	Down	26.1878	30.0199	28.7992	65.0171	72.4527	65.2285	ATEM1.9	Acyl-coenzyme A oxidase 4, peroxisomal [Triticum urartu]	GO:0009514,GO:0005777,GO:0003995,GO:0003997,GO:0050660,GO:0009793,GO:0006635,GO:0046459	glyoxysome|peroxisome|acyl-CoA dehydrogenase activity|acyl-CoA oxidase activity|flavin adenine dinucleotide binding|embryo development ending in seed dormancy|fatty acid beta-oxidation|short-chain fatty acid metabolic process	ko00071,ko00410,ko00592,ko00640,ko01040,ko04146	Fatty acid degradation|beta-Alanine metabolism|alpha-Linolenic acid metabolism|Propanoate metabolism|Biosynthesis of unsaturated fatty acids|Peroxisome
TraesCS1A02G116600	68.5566	22.8762	114.237	4.96284	2.31117	1.07e-07	2.73e-06	Up	38.7765	27.182	23.8552	3.0894	9.21838	6.46968		predicted protein [Hordeum vulgare subsp. vulgare]
TraesCS1A02G117400	98.6533	46.2084	151.098	3.25951	1.70466	0.000145367	0.00147063	Up	11.509	14.3111	10.2841	1.31706	7.18288	3.06458		hypothetical protein [Triticum aestivum]
TraesCS1A02G119000	36.1192	52.7352	19.5032	0.370387	-1.4329	0.00975667	0.0448929	Down	4.62305	5.26389	4.54414	13.385	21.4507	6.09353		uncharacterized protein LOC109745852 [Aegilops tauschii subsp. tauschii]
TraesCS1A02G119500	545.802	857.469	234.135	0.272943	-1.87333	2.88e-20	5.84e-18	Down	9.06124	9.81104	9.56494	29.2081	45.8217	33.7962		unnamed protein product [Triticum turgidum subsp. durum]
TraesCS1A02G120100	784.714	518.62	1050.81	2.02728	1.01954	2.49e-09	9.07e-08	Up	24.7789	29.2232	24.463	14.2743	14.641	11.6181	F18B13.1	unnamed protein product [Triticum turgidum subsp. durum]	GO:0005737,GO:0005829,GO:0005634,GO:0005886,GO:0005524,GO:0046686,GO:0009408	cytoplasm|cytosol|nucleus|plasma membrane|ATP binding|response to cadmium ion|response to heat
TraesCS1A02G120500	154.978	100.506	209.45	2.08133	1.0575	6.36e-05	0.000726533	Up	15.835	17.288	19.7893	8.92539	7.39784	10.1532		LEA-like protein WSH2 [Triticum aestivum]
TraesCS1A02G121800	531.759	758.458	305.06	0.4022	-1.31401	1.42e-05	0.000200265	Down	14.2201	5.4071	16.0455	32.5131	21.4405	38.0035	T22E16.10	unnamed protein product [Triticum turgidum subsp. durum]	GO:0005634,GO:0046872,GO:0004518	nucleus|metal ion binding|nuclease activity
TraesCS1A02G122000	30.3856	46.9299	13.8414	0.296645	-1.75319	0.00378983	0.0214333	Down	1.27023	1.05186	0.485547	5.27666	2.80657	1.9223		uncharacterized protein LOC109755640 [Aegilops tauschii subsp. tauschii]
TraesCS1A02G122500	2936.53	3981.14	1891.92	0.475197	-1.0734	3.77e-15	3.92e-13	Down	56.2071	58.0247	68.3532	140.941	125.752	134.228	OsJ_00690	unnamed protein product [Triticum turgidum subsp. durum]	GO:0009507,GO:0004471,GO:0004473,GO:0004470,GO:0046872,GO:0051287,GO:0008948,GO:0006108,GO:0006090	chloroplast|malate dehydrogenase (decarboxylating) (NAD+) activity|malate dehydrogenase (decarboxylating) (NADP+) activity|malic enzyme activity|metal ion binding|NAD binding|oxaloacetate decarboxylase activity|malate metabolic process|pyruvate metabolic process	ko00620,ko00710	Pyruvate metabolism|Carbon fixation in photosynthetic organisms
TraesCS1A02G122600	31.9006	7.80634	55.9949	7.24701	2.85739	4.58e-05	0.000549828	Up	3.1221	2.13621	4.27668	0.865965	0	0.516656	Os05g0186900	unnamed protein product [Triticum turgidum subsp. durum]	GO:0005634,GO:0009734,GO:0006355	nucleus|auxin-activated signaling pathway|regulation of transcription, DNA-templated	ko04075	Plant hormone signal transduction
TraesCS1A02G122900	81.9646	46.6463	117.283	2.50894	1.32708	0.000101226	0.00107763	Up	3.91848	4.35283	3.68807	1.60411	1.37259	1.99067		unnamed protein product [Triticum turgidum subsp. durum]
TraesCS1A02G123600	71.9523	43.1519	100.753	2.32073	1.21458	0.00803876	0.0387371	Up	2.88226	6.53726	4.21256	0.907059	2.34131	2.85549	FGRRES_07406	probable tRNA N6-adenosine threonylcarbamoyltransferase [Aegilops tauschii subsp. tauschii]	GO:0005737,GO:0000408,GO:0005634,GO:0046872,GO:0061711,GO:0002949	cytoplasm|EKC/KEOPS complex|nucleus|metal ion binding|N(6)-L-threonylcarbamoyladenine synthase activity|tRNA threonylcarbamoyladenosine modification
TraesCS1A02G125300	95.6373	145.274	46.0011	0.31619	-1.66114	9.72e-06	0.000144019	Down	0.781275	2.02176	1.99096	6.06481	5.07079	4.70394	P0617H07.12	unnamed protein product [Triticum turgidum subsp. durum]	GO:0009941,GO:0005789,GO:0016021,GO:0004144,GO:0006071,GO:0019432	chloroplast envelope|endoplasmic reticulum membrane|integral component of membrane|diacylglycerol O-acyltransferase activity|glycerol metabolic process|triglyceride biosynthetic process	ko00561	Glycerolipid metabolism
TraesCS1A02G125400	22.919	38.7232	7.11486	0.183954	-2.44259	0.000413634	0.00352978	Down	0.202848	0.314954	0.055385	0.89372	1.42861	0.965501	MHM17.13	IQ domain-containing protein IQM1-like isoform X2 [Aegilops tauschii subsp. tauschii]	GO:0005737,GO:0005634	cytoplasm|nucleus
TraesCS1A02G129100	521.266	229.966	812.565	3.52654	1.81825	1.52e-17	2.24e-15	Up	48.857	70.9585	59.8496	13.9184	19.3149	19.9038	RPS7	unnamed protein product [Triticum turgidum subsp. durum]	GO:0005840,GO:0003735,GO:0006412	ribosome|structural constituent of ribosome|translation	ko03010	Ribosome
TraesCS1A02G129400	1290.5	359.635	2221.36	6.17442	2.6263	5.06e-73	5.25e-69	Up	51.1014	56.0611	55.2619	8.90642	9.40484	9.15857	OJ1384_A02.2	DNA replication licensing factor MCM6 [Aegilops tauschii subsp. tauschii]	GO:0042555,GO:0005634,GO:0005524,GO:0003677,GO:0003678,GO:0046872,GO:0007049,GO:0006270	MCM complex|nucleus|ATP binding|DNA binding|DNA helicase activity|metal ion binding|cell cycle|DNA replication initiation	ko03030	DNA replication
TraesCS1A02G131900	242.526	325.11	159.941	0.492263	-1.0225	6.21e-05	0.000711642	Down	11.484	16.396	12.6287	32.3021	32.9859	21.0329		unnamed protein product [Triticum turgidum subsp. durum]
TraesCS1A02G132400	960.314	348.625	1572	4.49979	2.16986	2.85e-25	1.03e-22	Up	168.363	176.869	180.912	31.5541	33.9229	56.0857	OsJ_31536	probable histone H2A variant 2 [Aegilops tauschii subsp. tauschii]	GO:0000790,GO:0000786,GO:0003677,GO:0046982,GO:0006325	nuclear chromatin|nucleosome|DNA binding|protein heterodimerization activity|chromatin organization
TraesCS1A02G133300	73.5222	101.133	45.9112	0.454177	-1.13867	0.00536472	0.0282159	Down	4.15384	9.06003	8.58715	21.8495	16.8808	11.5875	OJ1217_C01.4	hypothetical protein BRADI_2g09570v3 [Brachypodium distachyon]	GO:0005789,GO:0016021,GO:0046872,GO:0016740,GO:0016567	endoplasmic reticulum membrane|integral component of membrane|metal ion binding|transferase activity|protein ubiquitination	ko04120,ko04141	Ubiquitin mediated proteolysis|Protein processing in endoplasmic reticulum
TraesCS1A02G134000	121.977	167.806	76.1474	0.453523	-1.14075	0.00442585	0.0242294	Down	1.64109	4.51856	1.79231	7.18911	3.95233	7.27438	OJ1532_D06.3	probable calcium-binding protein CML18 [Aegilops tauschii subsp. tauschii]	GO:0005509	calcium ion binding	ko04626	Plant-pathogen interaction
TraesCS1A02G134500	131.107	181.012	81.2015	0.448378	-1.15721	0.000169374	0.00167141	Down	2.74075	2.11875	4.20578	7.59896	6.13234	7.28262	SPAC25B8.05	unnamed protein product [Triticum turgidum subsp. durum]	GO:0005737,GO:0005829,GO:0005634,GO:0016829,GO:0009982,GO:0003723,GO:1990481,GO:0031119	cytoplasm|cytosol|nucleus|lyase activity|pseudouridine synthase activity|RNA binding|mRNA pseudouridine synthesis|tRNA pseudouridine synthesis
TraesCS1A02G135100	170.076	109.458	230.694	2.11604	1.08137	0.000570072	0.004603	Up	4.31953	2.89905	3.08924	2.56088	1.24688	1.30603	MUS1	unnamed protein product [Triticum turgidum subsp. durum]	GO:0032300,GO:0032301,GO:0032302,GO:0000228,GO:0005524,GO:0003684,GO:0008094,GO:0000406,GO:0000400,GO:0000404,GO:0042803,GO:0019901,GO:0000403,GO:0007050,GO:0036297,GO:0043570,GO:0006311,GO:0000710,GO:0006298,GO:0006312,GO:0045128,GO:0051096,GO:0006301,GO:0006290,GO:0043111	mismatch repair complex|MutSalpha complex|MutSbeta complex|nuclear chromosome|ATP binding|damaged DNA binding|DNA-dependent ATPase activity|double-strand/single-strand DNA junction binding|four-way junction DNA binding|heteroduplex DNA loop binding|protein homodimerization activity|protein kinase binding|Y-form DNA binding|cell cycle arrest|interstrand cross-link repair|maintenance of DNA repeat …	ko03430	Mismatch repair
TraesCS1A02G135600	574.486	837.067	311.904	0.3729	-1.42314	1.93e-12	1.3e-10	Down	7.64309	5.75775	7.86045	24.3738	19.1391	16.0441	MQD19.8	unnamed protein product [Triticum turgidum subsp. durum]	GO:0009507,GO:0009941,GO:0016021	chloroplast|chloroplast envelope|integral component of membrane
TraesCS1A02G141000	43.5787	61.7242	25.4331	0.412084	-1.27899	0.00588414	0.0303782	Down	1.49243	1.11227	2.28193	4.8846	3.42941	4.02169		uncharacterized protein LOC109779772 [Aegilops tauschii subsp. tauschii]
TraesCS1A02G141100	6.04985	0.623876	11.4758	17.7308	4.14819	0.00634049	0.0322129	Up	0.419981	0.289817	1.01929	0	0.0515527	0.0455611		unnamed protein product [Triticum turgidum subsp. durum]
TraesCS1A02G141700	338.754	481.986	195.522	0.406123	-1.30001	4.25e-09	1.49e-07	Down	6.59104	5.71528	5.80922	17.7947	17.3413	11.572		protein GDAP2 homolog isoform X1 [Aegilops tauschii subsp. tauschii]
TraesCS1A02G142400	16.0267	3.54917	28.5042	7.96516	2.9937	0.000420722	0.00357703	Up	0.988321	0.323058	1.07939	0.0982196	0.0574656	0.152361	OJ1384D03.1	unnamed protein product [Triticum turgidum subsp. durum]	GO:0016021,GO:0005886,GO:0055085	integral component of membrane|plasma membrane|transmembrane transport
TraesCS1A02G143100	70.5971	112.708	28.4864	0.253096	-1.98225	5.9e-07	1.25e-05	Down	2.0133	1.12648	1.84226	8.15112	4.9293	7.43777	F12E4.310	ras-related protein RABC2a-like [Aegilops tauschii subsp. tauschii]	GO:0005794,GO:0005777,GO:0005886,GO:0005525,GO:0030742,GO:0003924,GO:0080115,GO:0006886,GO:0032482	Golgi apparatus|peroxisome|plasma membrane|GTP binding|GTP-dependent protein binding|GTPase activity|myosin XI tail binding|intracellular protein transport|Rab protein signal transduction
TraesCS1A02G143600	62.6756	40.8351	84.5162	2.06903	1.04896	0.0103108	0.0468897	Up	2.67133	2.10839	4.30328	1.68135	1.21735	1.6627	T4D2.120	unnamed protein product [Triticum turgidum subsp. durum]	GO:0031225,GO:0046872,GO:0030570,GO:0045490	anchored component of membrane|metal ion binding|pectate lyase activity|pectin catabolic process	ko00040	Pentose and glucuronate interconversions
TraesCS1A02G143700	128.121	61.0262	195.217	3.18722	1.6723	8.38e-07	1.71e-05	Up	10.8065	5.8482	11.5084	2.08848	3.4676	3.58994	OJ1695_D07.19	unnamed protein product [Triticum turgidum subsp. durum]	GO:0000775,GO:0005730,GO:0051301,GO:0045144	chromosome, centromeric region|nucleolus|cell division|meiotic sister chromatid segregation
TraesCS1A02G143900	421.175	248.161	594.189	2.39761	1.26159	1.44e-11	8.24e-10	Up	20.4415	21.5622	19.7383	10.2112	8.7105	8.04662	F25I18.11	unnamed protein product [Triticum turgidum subsp. durum]	GO:0009507,GO:0009514,GO:0016020,GO:0005739,GO:0005730,GO:0005777,GO:0005774,GO:0003988,GO:0006635,GO:0010111,GO:0009695,GO:0031408,GO:0010124,GO:0009789,GO:0009611	chloroplast|glyoxysome|membrane|mitochondrion|nucleolus|peroxisome|vacuolar membrane|acetyl-CoA C-acyltransferase activity|fatty acid beta-oxidation|glyoxysome organization|jasmonic acid biosynthetic process|oxylipin biosynthetic process|phenylacetate catabolic process|positive regulation of abscisic acid-activated signaling pathway|response to wounding	ko00071,ko00280,ko00592,ko01040,ko04146	Fatty acid degradation|Valine, leucine and isoleucine degradation|alpha-Linolenic acid metabolism|Biosynthesis of unsaturated fatty acids|Peroxisome
TraesCS1A02G145000	1333.07	529.491	2136.66	4.0325	2.01168	2.05e-41	2.27e-38	Up	55.8381	63.4204	63.9055	14.9539	15.4292	17.0058	CPNA	unnamed protein product [Triticum turgidum subsp. durum]	GO:0005829,GO:0005759,GO:0005739,GO:0005524,GO:0051117,GO:0051082,GO:0006458,GO:0007005,GO:0006457,GO:0045041,GO:0042026	cytosol|mitochondrial matrix|mitochondrion|ATP binding|ATPase binding|unfolded protein binding|'de novo' protein folding|mitochondrion organization|protein folding|protein import into mitochondrial intermembrane space|protein refolding	ko03018	RNA degradation
TraesCS1A02G145800	664.348	1183.17	145.531	0.122927	-3.02412	2.35e-41	2.57e-38	Down	4.67821	7.81303	5.79625	50.0318	64.3643	41.4537		unnamed protein product [Triticum turgidum subsp. durum]
TraesCS1A02G148400	565.473	217.314	913.633	4.19501	2.06867	3.65e-20	7.25e-18	Up	77.6672	99.631	93.2054	19.9029	16.9563	30.242	T27C4.4	hypothetical protein CARUB_v10014805mg, partial [Capsella rubella]	GO:0022625,GO:0005730,GO:0070180,GO:0003735,GO:0006412	cytosolic large ribosomal subunit|nucleolus|large ribosomal subunit rRNA binding|structural constituent of ribosome|translation	ko03010	Ribosome
TraesCS1A02G150100	76.8925	117.503	36.2822	0.309732	-1.69091	0.00031311	0.00278609	Down	2.10721	0.415464	1.38813	5.55781	4.61892	3.00443		unnamed protein product [Triticum turgidum subsp. durum]
TraesCS1A02G152100	63.6989	35.7662	91.6315	2.56488	1.35889	0.000661309	0.00519291	Up	2.28374	3.41122	2.77832	1.41921	0.798404	1.24188	T8O18.8	unnamed protein product [Triticum turgidum subsp. durum]	GO:0005783,GO:0016020,GO:0102336,GO:0102337,GO:0102338,GO:0102756,GO:0006633	endoplasmic reticulum|membrane|3-oxo-arachidoyl-CoA synthase activity|3-oxo-cerotoyl-CoA synthase activity|3-oxo-lignoceronyl-CoA synthase activity|very-long-chain 3-ketoacyl-CoA synthase activity|fatty acid biosynthetic process	ko00062,ko04626	Fatty acid elongation|Plant-pathogen interaction
TraesCS1A02G152900	277.763	143.867	411.658	2.8557	1.51385	2.16e-11	1.2e-09	Up	5.03769	4.90781	3.99928	1.39887	1.81226	1.88063	F1O17.7	putative phosphoribosylformylglycinamidine synthase, chloroplastic/mitochondrial [Triticum urartu]	GO:0009507,GO:0009570,GO:0005737,GO:0005739,GO:0005524,GO:0046872,GO:0004642,GO:0006189,GO:0006541,GO:0055046,GO:0009555	chloroplast|chloroplast stroma|cytoplasm|mitochondrion|ATP binding|metal ion binding|phosphoribosylformylglycinamidine synthase activity|'de novo' IMP biosynthetic process|glutamine metabolic process|microgametogenesis|pollen development	ko00230	Purine metabolism
TraesCS1A02G153100	1158.29	620.16	1696.42	2.73345	1.45073	2.79e-18	4.5e-16	Up	37.769	38.3122	34.9547	13.3011	12.3279	16.7418	FAO2	unnamed protein product [Triticum turgidum subsp. durum]	GO:0016021,GO:0050660,GO:0046577	integral component of membrane|flavin adenine dinucleotide binding|long-chain-alcohol oxidase activity
TraesCS1A02G153600	119.707	171.675	67.7394	0.39417	-1.34311	1.16e-05	0.000167704	Down	2.95579	4.25938	5.38025	11.6001	11.589	10.1289	MFC16.25	unnamed protein product [Triticum turgidum subsp. durum]	GO:0000815,GO:0005771,GO:0032509,GO:0045324,GO:0015031,GO:0000920	ESCRT III complex|multivesicular body|endosome transport via multivesicular body sorting pathway|late endosome to vacuole transport|protein transport|septum digestion after cytokinesis	ko04144	Endocytosis
TraesCS1A02G154900	250.845	117.843	383.848	3.24768	1.69941	8.93e-12	5.27e-10	Up	33.8438	30.3553	36.9624	9.61672	8.43973	14.2761	OsJ_31895	unnamed protein product [Triticum turgidum subsp. durum]	GO:0005634,GO:0003677,GO:0009299,GO:0007275,GO:0090698,GO:0009416	nucleus|DNA binding|mRNA transcription|multicellular organism development|post-embryonic plant morphogenesis|response to light stimulus
TraesCS1A02G155000	76.1339	121.148	31.1194	0.256365	-1.96373	1.78e-07	4.3e-06	Down	0.898645	1.39529	1.78446	6.11892	4.73826	5.70307		unnamed protein product [Triticum turgidum subsp. durum]
TraesCS1A02G159600	196.636	124.716	268.556	2.15684	1.10892	0.000426431	0.00361865	Up	10.5242	4.44151	10.1008	4.99997	3.45917	3.65158	OsJ_31929	Cytokinin dehydrogenase 3 [Triticum urartu]	GO:0005615,GO:0019139,GO:0071949,GO:0009690	extracellular space|cytokinin dehydrogenase activity|FAD binding|cytokinin metabolic process	ko00908	Zeatin biosynthesis
TraesCS1A02G160400	121.598	77.1818	166.015	2.14839	1.10326	0.000209693	0.00199622	Up	6.99001	8.03005	6.44267	3.56035	2.72286	4.14217		pentatricopeptide repeat-containing protein At1g61870, mitochondrial-like [Aegilops tauschii subsp. tauschii]
TraesCS1A02G167600	38.1432	19.4148	56.8716	2.90325	1.53767	0.00229071	0.0142947	Up	4.62305	4.7056	4.71244	0.872936	1.78756	2.33209		unnamed protein product [Triticum turgidum subsp. durum]
TraesCS1A02G170100	331.453	167.524	495.383	2.95112	1.56126	2.2e-14	2.04e-12	Up	22.0305	21.2006	25.1414	7.09559	7.89091	9.11637	K3G17.3	unnamed protein product [Triticum turgidum subsp. durum]	GO:0005618,GO:0005881,GO:0005874,GO:0005815,GO:0035371,GO:0005730,GO:0005634,GO:0009524,GO:0005819,GO:0051233,GO:0008017,GO:0051010,GO:0051301,GO:0030865,GO:0035372,GO:1904825,GO:0031110,GO:0051225,GO:0009652	cell wall|cytoplasmic microtubule|microtubule|microtubule organizing center|microtubule plus-end|nucleolus|nucleus|phragmoplast|spindle|spindle midzone|microtubule binding|microtubule plus-end binding|cell division|cortical cytoskeleton organization|protein localization to microtubule|protein localization to microtubule plus-end|regulation of microtubule polymerization or depolymerization|spindle…
TraesCS1A02G171000	122.981	69.8727	176.09	2.51114	1.32834	1.12e-05	0.000162228	Up	6.44548	5.33054	7.00313	2.1748	2.23897	3.34117	PORB	unnamed protein product [Triticum turgidum subsp. durum]	GO:0009507,GO:0016630,GO:0015995,GO:0015979	chloroplast|protochlorophyllide reductase activity|chlorophyll biosynthetic process|photosynthesis	ko00860	Porphyrin and chlorophyll metabolism
TraesCS1A02G172800	25.8138	40.0012	11.6265	0.291887	-1.77652	0.00497543	0.0265951	Down	3.38849	3.27362	1.727	12.5121	12.9772	4.85226		hypothetical protein TRIUR3_15646 [Triticum urartu]
TraesCS1A02G177300	14.2031	23.5041	4.90217	0.207888	-2.26612	0.00539226	0.0283272	Down	0.121585	0.157317	0.199183	0.497422	1.24247	0.652903	F13O11.20	unnamed protein product [Triticum turgidum subsp. durum]	GO:0016021,GO:0016020,GO:0020037,GO:0005506,GO:0016709	integral component of membrane|membrane|heme binding|iron ion binding|oxidoreductase activity,acting on paired donors, with incorporation or reduction of molecular oxygen, NAD(P)H as one donor, and incorporation of one atom of oxygen
TraesCS1A02G177500	110.03	64.3713	155.689	2.41365	1.27122	0.000860994	0.00642938	Up	5.74529	4.92485	4.2485	2.22242	0.991736	3.21374	OsJ_030877	unnamed protein product [Triticum turgidum subsp. durum]	GO:0016021,GO:0015267	integral component of membrane|channel activity
TraesCS1A02G179700	120.796	164.307	77.286	0.471104	-1.08588	0.000220609	0.00208199	Down	1.86769	1.48883	1.96946	4.78324	3.72348	3.31169	ATEG_04335	unnamed protein product [Triticum turgidum subsp. durum]	GO:0005634,GO:0005524,GO:0030983,GO:0006298	nucleus|ATP binding|mismatched DNA binding|mismatch repair
TraesCS1A02G180000	58.9619	26.6461	91.2778	3.42537	1.77626	0.000206847	0.00197456	Up	7.95165	14.3561	4.54414	3.02618	2.14507	3.06934		21 kDa protein-like [Aegilops tauschii subsp. tauschii]	GO:0004857	enzyme inhibitor activity
TraesCS1A02G181100	42.4604	21.4624	63.4584	2.94951	1.56048	0.00325299	0.018978	Up	4.10052	6.99966	3.45698	1.90172	0.794745	2.45832		unnamed protein product [Triticum turgidum subsp. durum]
TraesCS1A02G182200	3.29124	0	6.58248	36.0202	5.17073	0.00996205	0.0456256	Up	0.085014	0.571991	0.232119	0	0	0		unnamed protein product [Triticum turgidum subsp. durum]
TraesCS1A02G186500	215.164	346.457	83.8721	0.242011	-2.04685	4e-11	2.11e-09	Down	2.59933	5.83805	4.71355	24.7566	18.4758	13.7427	OSJNBb0038A07.2	unnamed protein product [Triticum turgidum subsp. durum]	GO:0005737,GO:0004364,GO:0006749	cytoplasm|glutathione transferase activity|glutathione metabolic process	ko00480	Glutathione metabolism
TraesCS1A02G187000	63.9315	105.967	21.8956	0.206127	-2.27839	7.08e-08	1.89e-06	Down	0.811392	1.62726	1.1077	4.72395	7.61928	5.64446	F14N23.26	glutathione S-transferase U17-like [Aegilops tauschii subsp. tauschii]	GO:0009507,GO:0005737,GO:0005829,GO:0004364,GO:0009704,GO:0006749,GO:0048527,GO:0080148,GO:0040008,GO:0060416,GO:0080167,GO:0009651,GO:0009407	chloroplast|cytoplasm|cytosol|glutathione transferase activity|de-etiolation|glutathione metabolic process|lateral root development|negative regulation of response to water deprivation|regulation of growth|response to growth hormone|response to karrikin|response to salt stress|toxin catabolic process	ko00480	Glutathione metabolism
TraesCS1A02G188000	120.948	74.3918	167.505	2.24968	1.16972	0.00100015	0.00728248	Up	10.8613	11.0879	4.67954	3.70031	4.07305	4.6212	ADT1	unnamed protein product [Triticum turgidum subsp. durum]			ko00400	Phenylalanine, tyrosine and tryptophan biosynthesis
TraesCS1A02G189800	3.9844	7.96879	0	0.022393	-5.48081	0.0044129	0.0241712	Down	0	0	0	0.123272	0.216369	0.95611	MTG10.19	mitochondrial inner membrane protein OXA1-like isoform X1 [Aegilops tauschii subsp. tauschii]	GO:0016021,GO:0005743,GO:0005739,GO:0032977	integral component of membrane|mitochondrial inner membrane|mitochondrion|membrane insertase activity	ko03060	Protein export
TraesCS1A02G190400	329.879	167.96	491.799	2.91907	1.54551	5.46e-10	2.3e-08	Up	85.1559	71.071	65.9026	18.1026	26.0111	34.9638	OsI_010709	unnamed protein product [Triticum turgidum subsp. durum]	GO:0000786,GO:0005634,GO:0003677,GO:0046982	nucleosome|nucleus|DNA binding|protein heterodimerization activity
TraesCS1A02G191400	271.118	162.459	379.777	2.33592	1.22399	8.24e-07	1.68e-05	Up	20.4283	23.9307	22.4306	7.81141	13.6501	8.41773	T6A23.9	unnamed protein product [Triticum turgidum subsp. durum]	GO:0005829,GO:0009651	cytosol|response to salt stress
TraesCS1A02G191800	35.5903	20.0671	51.1134	2.55807	1.35506	0.0103612	0.0470694	Up	2.66273	1.41864	2.35213	1.23231	0.519115	0.879333	MZA15.23	unnamed protein product [Triticum turgidum subsp. durum]	GO:0009507,GO:0016021,GO:0005743,GO:0005739,GO:0009536,GO:0000064,GO:1990575,GO:0006839	chloroplast|integral component of membrane|mitochondrial inner membrane|mitochondrion|plastid|L-ornithine transmembrane transporter activity|mitochondrial L-ornithine transmembrane transport|mitochondrial transport
TraesCS1A02G194900	314.408	469.827	158.99	0.338353	-1.5634	2.47e-13	1.92e-11	Down	5.28141	6.14594	5.26651	18.4584	14.4598	18.6404	CCR1	unnamed protein product [Triticum turgidum subsp. durum]
TraesCS1A02G196000	177.532	75.2079	279.855	3.70773	1.89053	3.87e-12	2.45e-10	Up	10.8496	8.51463	12.5077	2.49944	2.74192	3.66948		unnamed protein product [Triticum turgidum subsp. durum]
TraesCS1A02G196700	58.0005	17.8753	98.1257	5.40228	2.43357	5.38e-06	8.61e-05	Up	3.30863	2.54736	2.74746	0.137685	0.392708	1.09459	P0025F03.16	4-coumarate--CoA ligase-like 3 [Aegilops tauschii subsp. tauschii]	GO:0005524,GO:0016874	ATP binding|ligase activity	ko00130,ko00940	Ubiquinone and other terpenoid-quinone biosynthesis|Phenylpropanoid biosynthesis
TraesCS1A02G197500	115.327	67.43	163.224	2.4323	1.28232	0.000127661	0.0013163	Up	8.75628	12.187	9.95083	6.40499	3.85633	3.11931		unnamed protein product [Triticum turgidum subsp. durum]
TraesCS1A02G198200	228.041	143.974	312.107	2.16469	1.11416	1.26e-06	2.43e-05	Up	12.6214	15.4889	15.2529	6.0604	7.76237	7.07195		unnamed protein product [Triticum turgidum subsp. durum]
TraesCS1A02G200500	21.6156	8.66051	34.5706	3.95707	1.98443	0.00482989	0.02598	Up	1.39197	1.44084	1.99531	0.109515	0.768891	0.382235	OSJNBa0040D23.9	unnamed protein product [Triticum turgidum subsp. durum]	GO:0005634,GO:0003677	nucleus|DNA binding
TraesCS1A02G201700	21.3425	35.0066	7.67847	0.220907	-2.17849	0.00162938	0.0108983	Down	0.631083	0.233299	0.246155	2.49674	1.29478	1.49639	F14G6.1	unnamed protein product [Triticum turgidum subsp. durum]	GO:0016021,GO:0046872,GO:0016740,GO:0016567	integral component of membrane|metal ion binding|transferase activity|protein ubiquitination
TraesCS1A02G205100	269.792	106.485	433.098	4.06799	2.02432	1.52e-13	1.23e-11	Up	16.8939	27.6526	26.0086	5.38062	8.20743	4.57073	F4B14.110	unnamed protein product [Triticum turgidum subsp. durum]	GO:0009535,GO:0016021,GO:0046872	chloroplast thylakoid membrane|integral component of membrane|metal ion binding
TraesCS1A02G209400	137.668	63.4185	211.918	3.34437	1.74174	1.58e-05	0.000219518	Up	5.76479	4.65674	4.93804	2.21973	0.474527	2.09688	F6N15.20	unnamed protein product [Triticum turgidum subsp. durum]	GO:0005634,GO:0003700,GO:0043565,GO:0030154,GO:0051301,GO:0007623,GO:0006355,GO:0048768	nucleus|DNA-binding transcription factor activity|sequence-specific DNA binding|cell differentiation|cell division|circadian rhythm|regulation of transcription, DNA-templated|root hair cell tip growth
TraesCS1A02G210500	72.8321	42.7515	102.913	2.40695	1.26721	0.000313382	0.00278771	Up	4.07838	3.81422	3.90718	1.84641	1.38329	1.88618	At4g22580	unnamed protein product [Triticum turgidum subsp. durum]	GO:0000139,GO:0016021,GO:0016757,GO:0006486	Golgi membrane|integral component of membrane|transferase activity, transferring glycosyl groups|protein glycosylation
TraesCS1A02G211200	14.0477	27.7658	0.329679	0.0125882	-6.31178	6.05e-06	9.54e-05	Down	0	0.121041	0	4.26883	2.71288	3.88181	T1P17.70	unnamed protein product [Triticum turgidum subsp. durum]	GO:0009707,GO:0005783,GO:0005576,GO:0009505,GO:0009506,GO:0050832,GO:0009682,GO:0009737,GO:0009409,GO:0009651	chloroplast outer membrane|endoplasmic reticulum|extracellular region|plant-type cell wall|plasmodesma|defense response to fungus|induced systemic resistance|response to abscisic acid|response to cold|response to salt stress
TraesCS1A02G211500	85.3844	135.072	35.6971	0.265112	-1.91532	1.43e-05	0.00020205	Down	2.05406	0.504515	1.44486	7.36262	4.11537	4.2829	T20F21.27	unnamed protein product [Triticum turgidum subsp. durum]	GO:0016021,GO:0046872,GO:0016757,GO:0006486	integral component of membrane|metal ion binding|transferase activity, transferring glycosyl groups|protein glycosylation
TraesCS1A02G212000	195.448	102.101	288.795	2.82017	1.49578	1.5e-07	3.68e-06	Up	12.2712	10.2195	14.5806	4.07565	3.26772	6.28322	OSJNBb0014I11.3	Expansin-B6 [Triticum urartu]
TraesCS1A02G212400	24.6536	5.63703	43.6702	7.97119	2.9948	1.89e-05	0.000255896	Up	2.80882	2.07674	2.1364	0.631392	0.221646	0.097943	OSJNBa0010C11.1	unnamed protein product [Triticum turgidum subsp. durum]
TraesCS1A02G212600	671.641	367.646	975.636	2.65197	1.40706	3.53e-14	3.16e-12	Up	72.2488	74.4165	76.1049	29.8675	23.0635	34.6441	OsJ_32421	expansin EXPB2 [Triticum aestivum]
TraesCS1A02G212900	103.104	57.1006	149.107	2.60185	1.37954	2.22e-05	0.000295398	Up	2.72445	2.79936	4.06943	1.03392	1.2836	1.50604	LOX1.6	unnamed protein product [Triticum turgidum subsp. durum]	GO:0005737,GO:0046872,GO:0016702,GO:0031408	cytoplasm|metal ion binding|oxidoreductase activity, acting on single donors with incorporation of molecular oxygen, incorporation of two atoms of oxygen|oxylipin biosynthetic process	ko00591,ko00592	Linoleic acid metabolism|alpha-Linolenic acid metabolism
TraesCS1A02G213400	70.3944	98.7721	42.0166	0.426054	-1.23089	0.000628542	0.00499069	Down	1.34502	0.895013	0.996796	2.81182	2.57381	2.55608	T2P11.4	unnamed protein product [Triticum turgidum subsp. durum]	GO:0005768,GO:0005794,GO:0000139,GO:0016021,GO:0016020,GO:0005802,GO:0005774,GO:0008757,GO:0052546	endosome|Golgi apparatus|Golgi membrane|integral component of membrane|membrane|trans-Golgi network|vacuolar membrane|S-adenosylmethionine-dependent methyltransferase activity|cell wall pectin metabolic process
TraesCS1A02G213600	205.657	128.869	282.445	2.18756	1.12933	1.75e-05	0.000240217	Up	11.2298	15.6306	16.3876	5.35373	8.39392	6.85848	T6A23.6	unnamed protein product [Triticum turgidum subsp. durum]	GO:0005829,GO:0005886,GO:0046872,GO:0050308	cytosol|plasma membrane|metal ion binding|sugar-phosphatase activity
TraesCS1A02G214100	88.7551	50.0235	127.487	2.55345	1.35245	0.000244837	0.00226533	Up	3.71559	2.33355	2.48494	1.47149	0.737941	1.28397	MQD22.6	uncharacterized protein LOC109779976 [Aegilops tauschii subsp. tauschii]	GO:0005739,GO:0004519,GO:0000373,GO:0006314,GO:0090615,GO:0007005	mitochondrion|endonuclease activity|Group II intron splicing|intron homing|mitochondrial mRNA processing|mitochondrion organization
TraesCS1A02G214600	287.5	190.81	384.19	2.01254	1.00901	3.68e-07	8.27e-06	Up	43.6092	41.8004	42.7398	21.4867	22.3064	22.6608	T2O9.190	unnamed protein product [Triticum turgidum subsp. durum]	GO:0009507,GO:0005759,GO:0009536,GO:0051087,GO:0046872,GO:0051082,GO:0051085	chloroplast|mitochondrial matrix|plastid|chaperone binding|metal ion binding|unfolded protein binding|chaperone cofactor-dependent protein refolding
TraesCS1A02G217000	5.4349	0.295426	10.5744	29.6963	4.89221	0.00407967	0.02274	Up	0.218652	0.509239	1.1343	0	0	0.0533704	OsJ_031206	unnamed protein product [Triticum turgidum subsp. durum]	GO:0019901,GO:0007049,GO:0051301,GO:0000079	protein kinase binding|cell cycle|cell division|regulation of cyclin-dependent protein serine/threonine kinase activity
TraesCS1A02G217500	62.5679	37.7202	87.4156	2.30557	1.20513	0.00233144	0.0144922	Up	3.67565	3.94736	5.26883	1.38809	1.97958	2.42239		unnamed protein product [Triticum turgidum subsp. durum]
TraesCS1A02G218100	137.851	206.766	68.9358	0.332951	-1.58662	0.000283048	0.00256141	Down	3.31598	1.56018	6.31025	5.81859	17.7061	11.2334	ERF-4	unnamed protein product [Triticum turgidum subsp. durum]	GO:0005634,GO:0003677,GO:0003700,GO:0006952,GO:0009873	nucleus|DNA binding|DNA-binding transcription factor activity|defense response|ethylene-activated signaling pathway
TraesCS1A02G218300	41.694	58.223	25.165	0.431847	-1.21141	0.00750682	0.0367568	Down	1.00569	1.45739	1.59262	3.48144	3.27755	3.04391		unnamed protein product [Triticum turgidum subsp. durum]
TraesCS1A02G218400	92.8589	135.747	49.9706	0.368219	-1.44136	6.52e-06	0.000102023	Down	1.26456	1.21545	1.13446	3.18369	4.01642	3.06458	T18B16.180	ABC transporter E family member 2-like isoform X1 [Aegilops tauschii subsp. tauschii]	GO:0005622,GO:0016020,GO:0051539,GO:0005524,GO:0016887,GO:0005506,GO:0043024,GO:0005215,GO:0000054,GO:0006413,GO:0006415	intracellular|membrane|4 iron, 4 sulfur cluster binding|ATP binding|ATPase activity|iron ion binding|ribosomal small subunit binding|transporter activity|ribosomal subunit export from nucleus|translational initiation|translational termination
TraesCS1A02G218800	159.95	243.817	76.0843	0.311798	-1.68132	5.11e-08	1.41e-06	Down	3.31831	5.19991	2.66772	9.86269	14.8163	12.9144	OsI_34656	unnamed protein product [Triticum turgidum subsp. durum]	GO:0005634,GO:0003677,GO:0003700,GO:0045893,GO:0009739,GO:0009744	nucleus|DNA binding|DNA-binding transcription factor activity|positive regulation of transcription, DNA-templated|response to gibberellin|response to sucrose
TraesCS1A02G220300	10.1406	0.295426	19.9858	56.2375	5.81346	9.25e-05	0.00100124	Up	1.16851	1.16474	0.425395	0	0	0.0422548	P0046D03.119	CO-like protein [Triticum aestivum]	GO:0005634,GO:0003677,GO:0009908,GO:0048579,GO:0009909	nucleus|DNA binding|flower development|negative regulation of long-day photoperiodism, flowering|regulation of flower development
TraesCS1A02G222700	227.426	141.55	313.303	2.20759	1.14247	1.62e-06	3.02e-05	Up	6.82282	7.67239	8.26846	2.79631	3.88144	4.05	F18O21.10	unnamed protein product [Triticum turgidum subsp. durum]
TraesCS1A02G227700	314.03	163.773	464.286	2.83834	1.50505	6.57e-14	5.67e-12	Up	16.9826	17.2056	19.4926	7.26215	6.49283	6.01985	SPAC6B12.10c	DNA primase small subunit [Aegilops tauschii subsp. tauschii]	GO:0005658,GO:0005737,GO:0000790,GO:0005634,GO:0003896,GO:0046872,GO:0003697,GO:0006269,GO:1902981	alpha DNA polymerase:primase complex|cytoplasm|nuclear chromatin|nucleus|DNA primase activity|metal ion binding|single-stranded DNA binding|DNA replication, synthesis of RNA primer|synthesis of RNA primer involved in mitotic DNA replication	ko03030	DNA replication
TraesCS1A02G228700	276.811	135.659	417.963	3.06797	1.61729	7.01e-08	1.87e-06	Up	58.7278	59.1757	56.051	10.1405	19.0907	29.5576	OsI_028676	Histone H2B.2 [Hordeum vulgare]	GO:0000786,GO:0005634,GO:0003677,GO:0046982	nucleosome|nucleus|DNA binding|protein heterodimerization activity
TraesCS1A02G228800	108.706	63.0842	154.329	2.44536	1.29004	3.36e-05	0.000423396	Up	25.1028	18.1739	28.6838	10.5942	8.97694	11.0504	B34	unnamed protein product [Triticum turgidum subsp. durum]	GO:0000786,GO:0005634,GO:0003677,GO:0046982	nucleosome|nucleus|DNA binding|protein heterodimerization activity
TraesCS1A02G229000	1561.72	984.339	2139.11	2.17159	1.11875	6.25e-08	1.69e-06	Up	242.219	189.657	197.302	77.3824	86.5619	137.595		LOW QUALITY PROTEIN: histone H3.2 [Cicer arietinum]	GO:0000786,GO:0005634,GO:0003677,GO:0046982	nucleosome|nucleus|DNA binding|protein heterodimerization activity
TraesCS1A02G229100	491.897	242.255	741.539	3.05828	1.61272	0.00471148	0.0254684	Up	65.1109	65.9592	62.9914	8.84415	19.675	37.4089	OsJ_026648	unnamed protein product [Triticum turgidum subsp. durum]	GO:0000786,GO:0005634,GO:0003677,GO:0046982	nucleosome|nucleus|DNA binding|protein heterodimerization activity
TraesCS1A02G230300	109.706	170.183	49.2282	0.289562	-1.78806	2.84e-06	4.93e-05	Down	0.980232	0.588494	1.5416	5.30591	3.18376	2.69889	CERBERUS	unnamed protein product [Triticum turgidum subsp. durum]	GO:0004842,GO:0009877	ubiquitin-protein transferase activity|nodulation
TraesCS1A02G231200	347.986	137.455	558.517	4.05109	2.01831	1.36e-13	1.11e-11	Up	28.1981	44.6208	43.115	6.03844	12.6756	11.0758	T30B22.18	ethylene response factor [Triticum aestivum]	GO:0005634,GO:0003677,GO:0003700,GO:0009873,GO:2000280,GO:0034059	nucleus|DNA binding|DNA-binding transcription factor activity|ethylene-activated signaling pathway|regulation of root development|response to anoxia
TraesCS1A02G235800	27.6763	44.2422	11.1104	0.250799	-1.9954	0.00129057	0.00900753	Down	0.408475	1.26845	0.382384	3.08517	2.70758	2.84868	G17A4.200	uncharacterized protein LOC109753066 [Aegilops tauschii subsp. tauschii]	GO:0003700,GO:0018580,GO:0009410	DNA-binding transcription factor activity|nitronate monooxygenase activity|response to xenobiotic stimulus
TraesCS1A02G236900	21.811	4.91408	38.708	8.0762	3.01368	0.000141647	0.00144048	Up	1.28806	1.23329	1.47709	0.405359	0	0.12576	K2I5.14	Nodulation receptor kinase [Triticum urartu]
TraesCS1A02G238600	21.3485	34.2507	8.44624	0.246307	-2.02147	0.00174542	0.0115004	Down	0.111657	0.115577	0.108396	0.343581	0.630472	0.44818	SBTM4	unnamed protein product [Triticum turgidum subsp. durum]
TraesCS1A02G238700	323.145	516.484	129.806	0.251645	-1.99054	6.97e-18	1.06e-15	Down	7.93948	6.18727	4.83387	26.0198	29.7412	23.1661	G17A4.200	unnamed protein product [Triticum turgidum subsp. durum]	GO:0003700,GO:0018580,GO:0009410	DNA-binding transcription factor activity|nitronate monooxygenase activity|response to xenobiotic stimulus
TraesCS1A02G239000	198.109	269.996	126.222	0.467079	-1.09826	1.59e-05	0.000220031	Down	4.40654	3.63527	5.39154	8.25797	11.7128	9.96331		unnamed protein product [Triticum turgidum subsp. durum]
TraesCS1A02G239500	11.014	20.0477	1.98033	0.0982907	-3.3468	0.00110261	0.00790658	Down	0.0226672	0.023463	0.0990235	0.741879	0.450748	0.331968	T6K22.110	receptor-like serine/threonine-protein kinase SD1-8 [Aegilops tauschii subsp. tauschii]
TraesCS1A02G240000	99.28	139.049	59.5106	0.428742	-1.22182	0.000195896	0.00188446	Down	2.08731	1.81764	2.42438	6.67311	4.75831	4.0112	F25P12.96	unnamed protein product [Triticum turgidum subsp. durum]	GO:0030131,GO:0030659,GO:0005794,GO:0009630,GO:0006886,GO:0016192	clathrin adaptor complex|cytoplasmic vesicle membrane|Golgi apparatus|gravitropism|intracellular protein transport|vesicle-mediated transport
TraesCS1A02G242600	203.562	131.558	275.565	2.10067	1.07085	1.13e-05	0.000163338	Up	9.80689	9.06355	9.25003	5.85189	4.3618	3.82378	At5g12470	unnamed protein product [Triticum turgidum subsp. durum]	GO:0009507,GO:0009941,GO:0009706,GO:0016021,GO:0005739,GO:0009536,GO:0007275	chloroplast|chloroplast envelope|chloroplast inner membrane|integral component of membrane|mitochondrion|plastid|multicellular organism development
TraesCS1A02G246300	112.589	160.028	65.1494	0.407837	-1.29393	9.71e-05	0.00104319	Down	1.85525	2.10623	2.28765	7.34527	5.12397	3.59354	CYP71BE54	premnaspirodiene oxygenase-like [Aegilops tauschii subsp. tauschii]
TraesCS1A02G246400	338.842	454.983	222.701	0.48981	-1.02971	0.000100812	0.00107397	Down	8.73931	6.13428	12.0024	23.5605	20.2625	13.4032	Glyma02g11800	unnamed protein product [Triticum turgidum subsp. durum]	GO:0005779,GO:0005777,GO:0015217,GO:0015297,GO:0005347,GO:0015866,GO:0015867,GO:0006635,GO:0007031,GO:0090351	integral component of peroxisomal membrane|peroxisome|ADP transmembrane transporter activity|antiporter activity|ATP transmembrane transporter activity|ADP transport|ATP transport|fatty acid beta-oxidation|peroxisome organization|seedling development
TraesCS1A02G249500	12.8774	2.9859	22.7689	7.94699	2.99041	0.00764761	0.037294	Up	1.28252	0.365076	0.700352	0.322892	0	0	T19L5.120	unnamed protein product [Triticum turgidum subsp. durum]
TraesCS1A02G250300	279.835	174.749	384.922	2.20861	1.14314	4.65e-07	1.02e-05	Up	38.1413	38.7911	40.4093	23.4676	17.7583	14.4871	F3C22.130	hypothetical protein BRADI_2g25984v3 [Brachypodium distachyon]			ko00190	Oxidative phosphorylation
TraesCS1A02G252300	39.211	23.1119	55.3101	2.38708	1.25525	0.00773948	0.0375975	Up	3.50513	2.90255	2.46093	1.00853	1.4936	1.3689	OsJ_18494	hypothetical protein TRIUR3_11739 [Triticum urartu]	GO:0009507,GO:0009570,GO:0003690,GO:0009658,GO:0032502,GO:0006353,GO:0009793,GO:0042794,GO:0006355,GO:0008380	chloroplast|chloroplast stroma|double-stranded DNA binding|chloroplast organization|developmental process|DNA-templated transcription, termination|embryo development ending in seed dormancy|plastid rRNA transcription|regulation of transcription, DNA-templated|RNA splicing
TraesCS1A02G253400	187.539	253.876	121.203	0.476942	-1.06811	4.9e-05	0.000581163	Down	2.16802	2.05425	2.25852	3.52689	5.95096	4.68943	OJ1174_H11.5	unnamed protein product [Triticum turgidum subsp. durum]	GO:0009570,GO:0005829,GO:0005634,GO:0005524,GO:0016301,GO:0046872,GO:0050242,GO:0015979,GO:0006090	chloroplast stroma|cytosol|nucleus|ATP binding|kinase activity|metal ion binding|pyruvate, phosphate dikinase activity|photosynthesis|pyruvate metabolic process	ko00620,ko00710	Pyruvate metabolism|Carbon fixation in photosynthetic organisms
TraesCS1A02G254000	7.61808	0.746475	14.4897	21.0948	4.39882	0.00221563	0.013914	Up	0.734203	0.37999	0.437377	0.0840207	0	0	F18A8.8	unnamed protein product [Triticum turgidum subsp. durum]	GO:0016021,GO:0020037,GO:0005506,GO:0004497,GO:0016705,GO:0008395,GO:0010268,GO:0016131,GO:0040008,GO:0009741	integral component of membrane|heme binding|iron ion binding|monooxygenase activity|oxidoreductase activity, acting on paired donors, with incorporation or reduction of molecular oxygen|steroid hydroxylase activity|brassinosteroid homeostasis|brassinosteroid metabolic process|regulation of growth|response to brassinosteroid
TraesCS1A02G254800	54.3018	13.8814	94.7222	6.70143	2.74447	1.14e-06	2.23e-05	Up	4.17713	4.21959	6.9255	0.316762	0.333592	1.67065	F25I18.20	LRR receptor-like serine/threonine-protein kinase ERL2 [Aegilops tauschii subsp. tauschii]	GO:0016021,GO:0005886	integral component of membrane|plasma membrane
TraesCS1A02G255000	21.5724	33.1111	10.0338	0.303263	-1.72136	0.00869517	0.0411756	Down	0.316099	0.327196	0.201382	1.12741	0.552916	1.2345		unnamed protein product [Triticum turgidum subsp. durum]
TraesCS1A02G256300	516.454	722.338	310.569	0.430416	-1.2162	3.86e-08	1.09e-06	Down	9.0562	5.29185	6.44946	20.0158	16.5748	13.915		unnamed protein product [Triticum turgidum subsp. durum]
TraesCS1A02G257300	377.939	548.965	206.912	0.377232	-1.40648	8.77e-11	4.33e-09	Down	5.94432	4.44524	5.72362	18.2336	12.2226	14.1422	OsJ_11476	uncharacterized protein LOC109767290 [Aegilops tauschii subsp. tauschii]
TraesCS1A02G258500	158.238	84.3919	232.085	2.74313	1.45582	6.55e-08	1.77e-06	Up	10.2502	10.4171	14.0442	3.87092	4.27219	5.00389		unnamed protein product [Triticum turgidum subsp. durum]	GO:0005737,GO:0004364,GO:0006952,GO:0006749	cytoplasm|glutathione transferase activity|defense response|glutathione metabolic process	ko00480	Glutathione metabolism
TraesCS1A02G258800	1262.35	685.87	1838.82	2.6831	1.4239	4.02e-19	7.23e-17	Up	66.5427	66.6045	72.4459	31.8729	23.5797	24.6529	TUBB1	unnamed protein product [Triticum turgidum subsp. durum]	GO:0005737,GO:0005874,GO:0005525,GO:0003924,GO:0005200,GO:0007017	cytoplasm|microtubule|GTP binding|GTPase activity|structural constituent of cytoskeleton|microtubule-based process	ko04145	Phagosome
TraesCS1A02G259400	133.73	180.181	87.2796	0.48484	-1.04442	0.000206983	0.00197494	Down	3.64673	4.60336	4.17704	10.5807	8.84353	7.42493	F13B4.6	unnamed protein product [Triticum turgidum subsp. durum]
TraesCS1A02G261900	1190.55	607.86	1773.24	2.91606	1.54402	0.00196454	0.0126458	Up	99.2346	90.3223	84.7516	17.7499	26.087	53.9838	H3.1	hypothetical protein BHE74_00021561 [Ensete ventricosum]	GO:0000786,GO:0005634,GO:0003677,GO:0046982	nucleosome|nucleus|DNA binding|protein heterodimerization activity
TraesCS1A02G262000	287.227	164.462	409.991	2.48624	1.31397	2.83e-05	0.000364874	Up	41.7144	28.4849	34.1254	10.6819	9.02405	23.7709	SlH4	hypothetical protein Ahy_B04g069232 isoform C [Arachis hypogaea]	GO:0000786,GO:0005634,GO:0003677,GO:0046982,GO:0006334	nucleosome|nucleus|DNA binding|protein heterodimerization activity|nucleosome assembly
TraesCS1A02G262400	2998.63	1541.03	4456.23	2.89013	1.53113	2.65e-14	2.42e-12	Up	476.436	566.668	533.003	143.611	162.881	261.699	GRP-2	unnamed protein product [Triticum turgidum subsp. durum]	GO:0003677,GO:0003723,GO:0008270,GO:0006355	DNA binding|RNA binding|zinc ion binding|regulation of transcription, DNA-templated
TraesCS1A02G262500	2184.32	1313.45	3055.2	2.32559	1.21759	0.0071614	0.0354219	Up	299.723	315.713	324.825	74.5889	124.766	221.188	GRP-2	unnamed protein product [Triticum turgidum subsp. durum]	GO:0003677,GO:0003723,GO:0008270,GO:0006355	DNA binding|RNA binding|zinc ion binding|regulation of transcription, DNA-templated
TraesCS1A02G262900	932.378	585.811	1278.95	2.18049	1.12465	9.01e-10	3.66e-08	Up	52.6965	52.9009	53.3174	20.1593	24.2033	31.5365	F14O23.4	unnamed protein product [Triticum turgidum subsp. durum]	GO:0005576,GO:0016788,GO:0016042	extracellular region|hydrolase activity, acting on ester bonds|lipid catabolic process
TraesCS1A02G264000	2464.05	1547.69	3380.41	2.18492	1.12758	3.23e-14	2.91e-12	Up	63.4096	68.4248	62.6216	33.7148	33.5772	25.8514	OsI_36121	unnamed protein product [Triticum turgidum subsp. durum]	GO:0005829,GO:0042555,GO:0000347,GO:0005524,GO:0003677,GO:0004386,GO:0046872,GO:0007049,GO:0006270,GO:0006268,GO:0009793,GO:1905775,GO:0042127,GO:0010082	cytosol|MCM complex|THO complex|ATP binding|DNA binding|helicase activity|metal ion binding|cell cycle|DNA replication initiation|DNA unwinding involved in DNA replication|embryo development ending in seed dormancy|negative regulation of DNA helicase activity|regulation of cell proliferation|regulation of root meristem growth	ko03030	DNA replication
TraesCS1A02G264500	5.41322	0.668663	10.1578	15.3388	3.93911	0.0100499	0.0459129	Up	0.282833	0.460055	0.573662	0.0508621	0	0.0394493	F2P24.9	amino acid permease 3 [Triticum aestivum]	GO:0016021,GO:0031965,GO:0005886,GO:0015171,GO:0015293,GO:0003333,GO:0015802	integral component of membrane|nuclear membrane|plasma membrane|amino acid transmembrane transporter activity|symporter activity|amino acid transmembrane transport|basic amino acid transport
TraesCS1A02G264900	194.248	272.526	115.971	0.425992	-1.2311	1.76e-06	3.26e-05	Down	8.51962	5.04719	6.37868	16.1207	17.7586	15.0145	F24J8.5	unnamed protein product [Triticum turgidum subsp. durum]	GO:0005634,GO:0019005,GO:0004842,GO:0009734,GO:0071365,GO:0010311,GO:0051781,GO:0016567,GO:0031146,GO:0006511	nucleus|SCF ubiquitin ligase complex|ubiquitin-protein transferase activity|auxin-activated signaling pathway|cellular response to auxin stimulus|lateral root formation|positive regulation of cell division|protein ubiquitination|SCF-dependent proteasomal ubiquitin-dependent protein catabolic process|ubiquitin-dependent protein catabolic process	ko04120	Ubiquitin mediated proteolysis
TraesCS1A02G265600	5578.42	7508.96	3647.88	0.485797	-1.04157	1.38e-07	3.41e-06	Down	262.224	413.886	278.603	640.694	860.569	559.556		hypothetical protein TRIUR3_06540 [Triticum urartu]
TraesCS1A02G265700	922.27	1407.51	437.033	0.310499	-1.68734	0.00157531	0.0105982	Down	39.2952	65.2233	33.8127	117.918	257.618	92.9115		hypothetical protein TRIUR3_06539 [Triticum urartu]
TraesCS1A02G266300	923.474	1243.21	603.742	0.485893	-1.04129	9.77e-08	2.53e-06	Down	14.0091	16.04	14.8686	41.382	31.338	24.112	T5E8.130	unnamed protein product [Triticum turgidum subsp. durum]	GO:0005634,GO:0003677,GO:0003700	nucleus|DNA binding|DNA-binding transcription factor activity
TraesCS1A02G268200	92.6601	58.4773	126.843	2.16565	1.1148	0.000388617	0.00334748	Up	13.2833	11.8531	12.1061	5.65062	5.46506	6.79763		hypothetical protein TRIUR3_31661 [Triticum urartu]
TraesCS1A02G269100	313.527	418.742	208.311	0.498058	-1.00561	7.71e-06	0.000118067	Down	4.6368	5.065	4.55066	12.5076	9.70206	7.7817	F23M19.3	unnamed protein product [Triticum turgidum subsp. durum]
TraesCS1A02G269300	270.758	117.49	424.025	3.59421	1.84567	6.75e-14	5.79e-12	Up	12.3152	12.3801	12.4062	2.74991	3.13735	4.8256	F1P15	unnamed protein product [Triticum turgidum subsp. durum]	GO:0005618,GO:0009570,GO:0005829,GO:0009536,GO:0009532,GO:0004044,GO:0051536,GO:0046872,GO:0006189,GO:0006541,GO:0009116,GO:0009113	cell wall|chloroplast stroma|cytosol|plastid|plastid stroma|amidophosphoribosyltransferase activity|iron-sulfur cluster binding|metal ion binding|'de novo' IMP biosynthetic process|glutamine metabolic process|nucleoside metabolic process|purine nucleobase biosynthetic process	ko00230,ko00250	Purine metabolism|Alanine, aspartate and glutamate metabolism
TraesCS1A02G272300	30.8266	9.93179	51.7214	5.15768	2.36672	5.07e-05	0.000597981	Up	3.00922	2.64292	1.89223	0.229579	0.705184	0.57871	MPF21.9	unnamed protein product [Triticum turgidum subsp. durum]	GO:0005634,GO:0003677,GO:0003700,GO:0009873,GO:0045893,GO:0048510	nucleus|DNA binding|DNA-binding transcription factor activity|ethylene-activated signaling pathway|positive regulation of transcription, DNA-templated|regulation of timing of transition from vegetative to reproductive phase
TraesCS1A02G273400	124.258	77.0248	171.492	2.22142	1.15148	0.000104916	0.00111159	Up	17.2465	14.5986	12.4104	5.47826	7.5678	7.71116	F16F4.12	predicted protein, partial [Hordeum vulgare subsp. vulgare]	GO:0071013,GO:1990726,GO:0000932,GO:0046540,GO:0005688,GO:0003723,GO:0033962,GO:0000398,GO:0000956	catalytic step 2 spliceosome|Lsm1-7-Pat1 complex|P-body|U4/U6 x U5 tri-snRNP complex|U6 snRNP|RNA binding|cytoplasmic mRNA processing body assembly|mRNA splicing, via spliceosome|nuclear-transcribed mRNA catabolic process	ko03018,ko03040	RNA degradation|Spliceosome
TraesCS1A02G274300	1691.14	989.743	2392.54	2.41541	1.27227	1.8e-09	6.79e-08	Up	401.5	340.647	370.987	117.266	136.417	225.683		unnamed protein product [Triticum turgidum subsp. durum]	GO:0000786,GO:0005634,GO:0003677,GO:0046982	nucleosome|nucleus|DNA binding|protein heterodimerization activity
TraesCS1A02G275800	20.1187	6.92689	33.3105	4.69903	2.23236	0.00792138	0.0382899	Up	1.67152	2.16275	2.54272	0	0.263801	1.10742	DIVARICATA	unnamed protein product [Triticum turgidum subsp. durum]	GO:0005634,GO:0003677,GO:0048262,GO:0009908	nucleus|DNA binding|determination of dorsal/ventral asymmetry|flower development
TraesCS1A02G277500	1948.66	1295.4	2601.92	2.00784	1.00564	4.49e-11	2.34e-09	Up	229.184	242.9	264.873	123.341	112.443	146.905	RPP2B	acidic ribosomal protein, partial [Triticum aestivum]	GO:0022625,GO:0044877,GO:0003735,GO:0006414	cytosolic large ribosomal subunit|protein-containing complex binding|structural constituent of ribosome|translational elongation	ko03010	Ribosome
TraesCS1A02G280900	211.38	131.377	291.384	2.21687	1.14852	1.58e-05	0.000219113	Up	9.05259	8.1778	8.38876	4.45462	2.63659	4.95493	T7H20.60	unnamed protein product [Triticum turgidum subsp. durum]	GO:0005829,GO:0005886,GO:0005089	cytosol|plasma membrane|Rho guanyl-nucleotide exchange factor activity
TraesCS1A02G282500	17.6531	3.77854	31.5277	8.19581	3.03489	0.000309191	0.0027595	Up	3.29654	3.41227	3.3821	0.377249	0	0.877796	P0446G04.41	probable phytol kinase 2, chloroplastic [Oryza sativa Japonica Group]	GO:0031969,GO:0016021,GO:0016301,GO:0010189	chloroplast membrane|integral component of membrane|kinase activity|vitamin E biosynthetic process
TraesCS1A02G282600	398.428	200.387	596.47	2.97172	1.5713	2.59e-16	3.17e-14	Up	28.5753	30.1869	27.6036	8.82201	10.4895	10.9921	T8P21.30	unnamed protein product [Triticum turgidum subsp. durum]	GO:0005829,GO:0005634,GO:0008106,GO:0004032,GO:0016491	cytosol|nucleus|alcohol dehydrogenase (NADP+) activity|alditol:NADP+ 1-oxidoreductase activity|oxidoreductase activity	ko00010,ko00040,ko00561	Glycolysis / Gluconeogenesis|Pentose and glucuronate interconversions|Glycerolipid metabolism
TraesCS1A02G283600	17.4017	2.101	32.7024	14.8436	3.89176	8.3e-05	0.000914285	Up	0.683131	2.89917	3.58118	0	0.0754689	0.400186	F3G5.18	unnamed protein product [Triticum turgidum subsp. durum]	GO:0046872,GO:0030001	metal ion binding|metal ion transport
TraesCS1A02G284200	27.5735	41.0337	14.1132	0.342123	-1.54741	0.0101191	0.0461751	Down	0.447653	0.720796	1.08645	1.31486	2.63757	2.86522		unnamed protein product [Triticum turgidum subsp. durum]
TraesCS1A02G284800	918.323	580.606	1256.04	2.16045	1.11133	6.07e-07	1.28e-05	Up	213.782	230.226	211.414	67.6883	106.927	141.272	T22P11_40	60S ribosomal protein L36-3 [Triticum urartu]	GO:0022625,GO:0009506,GO:0005774,GO:0003735,GO:0002181	cytosolic large ribosomal subunit|plasmodesma|vacuolar membrane|structural constituent of ribosome|cytoplasmic translation	ko03010	Ribosome
TraesCS1A02G285000	1874.68	224.333	3525.02	15.7123	3.97382	5.12e-15	5.19e-13	Up	62.4344	120.541	98.5446	4.49555	10.0427	4.24268	T16H11.7	Heat shock cognate 70 kDa protein 4 [Triticum urartu]			ko03040,ko04141,ko04144	Spliceosome|Protein processing in endoplasmic reticulum|Endocytosis
TraesCS1A02G287800	1185.18	574.771	1795.6	3.12282	1.64285	0.00149436	0.0101434	Up	224.422	183.626	172.475	34.043	51.8379	107.39		unnamed protein product [Triticum turgidum subsp. durum]	GO:0009507,GO:0005829,GO:0005730,GO:0000786,GO:0005886,GO:0009506,GO:0009579,GO:0005774,GO:0003677,GO:0046982,GO:0006334,GO:0009414	chloroplast|cytosol|nucleolus|nucleosome|plasma membrane|plasmodesma|thylakoid|vacuolar membrane|DNA binding|protein heterodimerization activity|nucleosome assembly|response to water deprivation
TraesCS1A02G290100	145.129	215.438	74.8201	0.34758	-1.52458	2.46e-07	5.75e-06	Down	15.5915	11.7007	19.5824	53.483	51.674	35.5832		hypothetical protein TRIUR3_21122 [Triticum urartu]
TraesCS1A02G290200	65.7814	94.4467	37.1161	0.393033	-1.34728	0.00289445	0.0172531	Down	6.44411	2.06174	5.50237	8.55443	16.6976	11.7827		hypothetical protein TRIUR3_27602 [Triticum urartu]
TraesCS1A02G291500	537.113	336.276	737.951	2.19072	1.13141	6.66e-05	0.000756678	Up	100.908	74.1865	74.5856	26.1757	28.5693	63.5861	SlH4	unnamed protein product [Triticum turgidum subsp. durum]	GO:0000786,GO:0005634,GO:0003677,GO:0046982,GO:0006334	nucleosome|nucleus|DNA binding|protein heterodimerization activity|nucleosome assembly
TraesCS1A02G294900	58.888	28.0965	89.6796	3.19588	1.67621	0.000101113	0.0010768	Up	3.66032	2.90859	4.07837	1.48935	0.612688	1.37175		unnamed protein product [Triticum turgidum subsp. durum]
TraesCS1A02G295400	732.567	373.85	1091.28	2.91363	1.54282	4.83e-08	1.34e-06	Up	121.076	99.0248	111.73	22.6769	30.3759	65.0774	SlH4	unnamed protein product [Triticum turgidum subsp. durum]	GO:0000786,GO:0005634,GO:0003677,GO:0046982,GO:0006334	nucleosome|nucleus|DNA binding|protein heterodimerization activity|nucleosome assembly
TraesCS1A02G295600	75.1646	38.2292	112.1	2.93142	1.5516	8.41e-05	0.000925171	Up	2.7367	2.64393	2.81453	0.71771	1.53688	0.667997		unnamed protein product [Triticum turgidum subsp. durum]	GO:0005739,GO:0005524,GO:0051082,GO:0006457	mitochondrion|ATP binding|unfolded protein binding|protein folding	ko03018	RNA degradation
TraesCS1A02G295900	25.4951	43.0519	7.93831	0.183349	-2.44733	0.00284861	0.0170288	Down	0	0.831837	0.230967	1.4908	1.40179	3.17978	K13E13.2	unnamed protein product [Triticum turgidum subsp. durum]	GO:0016021,GO:0046872,GO:0016740,GO:0031625,GO:0016567	integral component of membrane|metal ion binding|transferase activity|ubiquitin protein ligase binding|protein ubiquitination
TraesCS1A02G296900	8.77497	1.03014	16.5198	16.4328	4.03851	0.00147429	0.0100326	Up	1.78506	0.587915	1.94955	0.102139	0.179277	0	OsI_20303	unnamed protein product [Triticum turgidum subsp. durum]	GO:0005634,GO:0003677,GO:0009299,GO:0007275,GO:0090698	nucleus|DNA binding|mRNA transcription|multicellular organism development|post-embryonic plant morphogenesis
TraesCS1A02G298000	94.269	127.206	61.3319	0.482546	-1.05126	0.00154362	0.0104271	Down	1.96076	2.49797	1.44959	4.55675	4.4656	3.82879	T28J14_60	unnamed protein product [Triticum turgidum subsp. durum]	GO:0005829,GO:0005794,GO:0016020,GO:0032585,GO:0030904,GO:0035091,GO:0005543,GO:0046982,GO:0032502,GO:0045324,GO:0051604,GO:0015031,GO:0090351,GO:0016192	cytosol|Golgi apparatus|membrane|multivesicular body membrane|retromer complex|phosphatidylinositol binding|phospholipid binding|protein heterodimerization activity|developmental process|late endosome to vacuole transport|protein maturation|protein transport|seedling development|vesicle-mediated transport
TraesCS1A02G299500	2131.55	1105.24	3157.87	2.85859	1.5153	3.67e-27	1.51e-24	Up	68.6559	67.1535	72.1553	28.8342	23.8527	23.347	ROA2	unnamed protein product [Triticum turgidum subsp. durum]	GO:0042555,GO:0005634,GO:0005524,GO:0003677,GO:0004386,GO:0007049,GO:0006270	MCM complex|nucleus|ATP binding|DNA binding|helicase activity|cell cycle|DNA replication initiation	ko03030	DNA replication
TraesCS1A02G301100	13.7095	24.4289	2.99019	0.121231	-3.04417	0.00347456	0.0199977	Down	0.04549	0	0.397454	0.458108	2.06046	1.19919	T5P19.50	unnamed protein product [Triticum turgidum subsp. durum]	GO:0005634,GO:0003700,GO:0043565,GO:0009742,GO:0042742,GO:0050832,GO:0002229,GO:0009873,GO:0080187,GO:0009682,GO:0009864,GO:0010150,GO:1900056,GO:0045892,GO:0080151,GO:1900457,GO:0031347,GO:0010104,GO:2000022,GO:0047484,GO:2000070,GO:2000031,GO:0090333,GO:0006355,GO:0009617,GO:0010200,GO:0009625,GO:0009753,GO:0006970,GO:0000302,GO:0009751,GO:0009862	nucleus|DNA-binding transcription factor activity|sequence-specific DNA binding|brassinosteroid mediated signaling pathway|defense response to bacterium|defense response to fungus|defense response to oomycetes|ethylene-activated signaling pathway|floral organ senescence|induced systemic resistance|induced systemic resistance, jasmonic acid mediated signaling pathway|leaf senescence|negative regul…
TraesCS1A02G301400	24.3708	9.38028	39.3613	4.22362	2.07848	0.000696973	0.00541831	Up	1.56416	1.05976	0.962858	0.357999	0.314184	0.222135	T20L15_190	unnamed protein product [Triticum turgidum subsp. durum]	GO:0009507,GO:0009534,GO:0009579,GO:0005524,GO:0004672,GO:0004674,GO:0042549	chloroplast|chloroplast thylakoid|thylakoid|ATP binding|protein kinase activity|protein serine/threonine kinase activity|photosystem II stabilization
TraesCS1A02G305600	36.5564	62.8896	10.2231	0.163611	-2.61166	2.63e-06	4.62e-05	Down	0.549253	0.239384	0.157859	2.11062	2.17166	1.80637		hypothetical protein SETIT_3G199200v2 [Setaria italica]
TraesCS1A02G306400	220.389	115.213	325.565	2.81856	1.49496	6.87e-08	1.84e-06	Up	19.1669	17.4981	29.1004	5.77481	9.78893	8.65124	H3-II	centromeric histone 3 [Triticum aestivum]	GO:0000786,GO:0005634,GO:0003677,GO:0046982	nucleosome|nucleus|DNA binding|protein heterodimerization activity
TraesCS1A02G306500	103.678	67.3365	140.02	2.06729	1.04774	0.00812796	0.0390611	Up	9.92867	9.12781	10.2728	2.22011	4.40191	8.03572	F6F3.17	centromeric histone H3 [Triticum urartu]	GO:0000785,GO:0000775,GO:0000777,GO:0000786,GO:0005634,GO:0031492,GO:0046982,GO:0051301,GO:0034508,GO:0009567,GO:0051321,GO:0051307,GO:0006334	chromatin|chromosome, centromeric region|condensed chromosome kinetochore|nucleosome|nucleus|nucleosomal DNA binding|protein heterodimerization activity|cell division|centromere complex assembly|double fertilization forming a zygote and endosperm|meiotic cell cycle|meiotic chromosome separation|nucleosome assembly
TraesCS1A02G308500	34.409	11.166	57.6521	5.06902	2.34171	8.99e-05	0.000977287	Up	3.21124	3.32398	4.07079	0.216555	0.570153	1.3437		uncharacterized protein LOC109767261 [Aegilops tauschii subsp. tauschii]
TraesCS1A02G309500	19.2554	30.4523	8.05862	0.264478	-1.91878	0.00883574	0.0416477	Down	0.180173	0.169544	0.0715548	0.247424	0.796185	0.623691	MOA2.9	unnamed protein product [Triticum turgidum subsp. durum]
TraesCS1A02G309800	174.573	81.2765	267.869	3.31207	1.72773	1.37e-09	5.32e-08	Up	15.4211	12.2897	11.3274	5.4973	3.97015	2.93134	OsJ_018267	cyclin-B1-5-like [Aegilops tauschii subsp. tauschii]	GO:0000307,GO:0005737,GO:0005634,GO:0016538,GO:0019901,GO:0051301,GO:0000278,GO:0045787,GO:0008284,GO:0006468,GO:0000079,GO:0007088	cyclin-dependent protein kinase holoenzyme complex|cytoplasm|nucleus|cyclin-dependent protein serine/threonine kinase regulator activity|protein kinase binding|cell division|mitotic cell cycle|positive regulation of cell cycle|positive regulation of cell proliferation|protein phosphorylation|regulation of cyclin-dependent protein serine/threonine kinase activity|regulation of mitotic nuclear divi…
TraesCS1A02G315300	104.205	69.2148	139.195	2.01319	1.00949	0.00096577	0.00707543	Up	6.54149	8.35272	6.36204	4.08721	3.48148	3.49642	T30F21.10	unnamed protein product [Triticum turgidum subsp. durum]	GO:0005829,GO:0009506,GO:0008460,GO:0016853,GO:0016491,GO:0050377,GO:0010280,GO:0010315,GO:0030154,GO:0071555,GO:0051555,GO:0042127,GO:0010253	cytosol|plasmodesma|dTDP-glucose 4,6-dehydratase activity|isomerase activity|oxidoreductase activity|UDP-glucose 4,6-dehydratase activity|UDP-L-rhamnose synthase activity|auxin efflux|cell differentiation|cell wall organization|flavonol biosynthetic process|regulation of cell proliferation|UDP-rhamnose biosynthetic process	ko00520	Amino sugar and nucleotide sugar metabolism
TraesCS1A02G315900	349.364	467.44	231.287	0.49537	-1.01342	5.92e-05	0.000682428	Down	6.3351	4.57267	7.13093	17.3855	11.1282	9.52678	P0010D04.9	unnamed protein product [Triticum turgidum subsp. durum]	GO:0043073,GO:0032300,GO:0000795,GO:0005524,GO:0003684,GO:0008094,GO:0030983,GO:0051026,GO:0045143,GO:0010777,GO:0006298,GO:0007131,GO:0000712	germ cell nucleus|mismatch repair complex|synaptonemal complex|ATP binding|damaged DNA binding|DNA-dependent ATPase activity|mismatched DNA binding|chiasma assembly|homologous chromosome segregation|meiotic mismatch repair involved in reciprocal meiotic recombination|mismatch repair|reciprocal meiotic recombination|resolution of meiotic recombination intermediates
TraesCS1A02G316900	737.736	484.208	991.264	2.0473	1.03372	9.01e-11	4.44e-09	Up	68.509	79.3685	75.6678	38.2896	39.8262	36.0224	OsI_025373	protein translation factor SUI1 [Panicum miliaceum]	GO:0003743,GO:0006417	translation initiation factor activity|regulation of translation	ko03013	RNA transport
TraesCS1A02G321000	412.088	273.343	550.832	2.01483	1.01066	7.81e-08	2.06e-06	Up	30.0939	23.2204	27.7566	13.975	13.3796	14.6016	M4I22.130	unnamed protein product [Triticum turgidum subsp. durum]	GO:0009507,GO:0005524,GO:0002238	chloroplast|ATP binding|response to molecule of fungal origin
TraesCS1A02G323300	54.4334	28.4743	80.3926	2.80403	1.4875	0.00072954	0.00562097	Up	3.3034	4.74153	3.27107	0.942564	1.26513	1.97817		unnamed protein product [Triticum turgidum subsp. durum]
TraesCS1A02G328000	70.3012	116.821	23.7809	0.203653	-2.29582	1.68e-08	5.18e-07	Down	0.396826	0.625917	0.412755	3.23506	1.79533	2.36156	OsJ_06997	unnamed protein product [Triticum turgidum subsp. durum]	GO:0005730,GO:0005634,GO:0003950,GO:1990404,GO:0006302,GO:0070212	nucleolus|nucleus|NAD+ ADP-ribosyltransferase activity|protein ADP-ribosylase activity|double-strand break repair|protein poly-ADP-ribosylation	ko03410	Base excision repair
TraesCS1A02G328800	4.35763	8.71527	0	0.0204959	-5.60852	0.00241223	0.0148978	Down	0	0	0	0.406897	0.357097	1.57797	Solyc09g066360	ethylene-responsive transcription factor 1B-like [Aegilops tauschii subsp. tauschii]			ko04016,ko04075	MAPK signaling pathway - plant|Plant hormone signal transduction
TraesCS1A02G329600	213.374	134.717	292.031	2.1706	1.11809	1.03e-05	0.000151861	Up	5.57511	6.25957	5.13684	3.36043	2.02628	2.80143	T13K14.230	unnamed protein product [Triticum turgidum subsp. durum]	GO:0070531,GO:0031436,GO:0005634,GO:0005886,GO:0046872,GO:0004842,GO:0071480,GO:0006310,GO:0006281,GO:0000724,GO:0045717,GO:0035067,GO:0071158,GO:0035066,GO:0045944,GO:0010332	BRCA1-A complex|BRCA1-BARD1 complex|nucleus|plasma membrane|metal ion binding|ubiquitin-protein transferase activity|cellular response to gamma radiation|DNA recombination|DNA repair|double-strand break repair via homologous recombination|negative regulation of fatty acid biosynthetic process|negative regulation of histone acetylation|positive regulation of cell cycle arrest|positive regulation o…	ko03440	Homologous recombination
TraesCS1A02G331600	4.22312	0	8.44624	46.2627	5.53178	0.00212963	0.0134936	Up	0.993956	1.02885	0.964929	0	0	0	F20D23.28	unnamed protein product [Triticum turgidum subsp. durum]	GO:0051213,GO:0046872,GO:0016682,GO:0010150	dioxygenase activity|metal ion binding|oxidoreductase activity, acting on diphenols and related substances as donors, oxygen as acceptor|leaf senescence
TraesCS1A02G331900	241.899	329.806	153.991	0.466609	-1.09971	5.24e-06	8.42e-05	Down	5.75535	4.00584	6.61081	10.8258	12.3876	13.2731		unnamed protein product [Triticum turgidum subsp. durum]
TraesCS1A02G332500	2954.31	1891	4017.61	2.1242	1.08692	2.45e-10	1.11e-08	Up	198.436	183.177	216.012	99.3572	75.0036	118.763	F23O10.12	unnamed protein product [Triticum turgidum subsp. durum]	GO:0031225,GO:0005886,GO:0009506,GO:0001872,GO:0030247	anchored component of membrane|plasma membrane|plasmodesma|(1->3)-beta-D-glucan binding|polysaccharide binding
TraesCS1A02G332600	90.2846	52.2015	128.368	2.45454	1.29545	0.000410088	0.0035024	Up	4.642	3.26445	6.73386	2.05189	1.60503	2.5256	MSL3.11	unnamed protein product [Triticum turgidum subsp. durum]	GO:0005634,GO:0003700,GO:0043565,GO:0030154,GO:0048366,GO:0009965,GO:0045962,GO:0006355	nucleus|DNA-binding transcription factor activity|sequence-specific DNA binding|cell differentiation|leaf development|leaf morphogenesis|positive regulation of development, heterochronic|regulation of transcription, DNA-templated
TraesCS1A02G333600	186.064	121.687	250.441	2.05664	1.04029	1.36e-05	0.00019355	Up	14.3288	11.7632	13.5985	6.09536	7.369	6.65728	B1155G07.15	rac-like GTP-binding protein 2 [Aegilops tauschii subsp. tauschii]	GO:0005737,GO:0005634,GO:0005886,GO:0005525,GO:0003924,GO:0019901,GO:0030036,GO:0031532,GO:0007015,GO:0016477,GO:0000902,GO:0030838,GO:0007266	cytoplasm|nucleus|plasma membrane|GTP binding|GTPase activity|protein kinase binding|actin cytoskeleton organization|actin cytoskeleton reorganization|actin filament organization|cell migration|cell morphogenesis|positive regulation of actin filament polymerization|Rho protein signal transduction	ko04145,ko04933	Phagosome|AGE-RAGE signaling pathway in diabetic complications
TraesCS1A02G340100	3.61017	0	7.22033	39.5163	5.30437	0.00535978	0.0281994	Up	0.0754903	0.195351	0.164893	0	0	0	OsJ_19232	unnamed protein product [Triticum turgidum subsp. durum]	GO:0005829,GO:0005634,GO:0005524,GO:0034605,GO:0019538	cytosol|nucleus|ATP binding|cellular response to heat|protein metabolic process
TraesCS1A02G340500	154.038	40.8401	267.235	6.49138	2.69852	5.6e-15	5.61e-13	Up	25.6704	21.7221	36.4573	3.31744	3.01925	6.95676		unnamed protein product [Triticum turgidum subsp. durum]			ko03030,ko03410,ko03420,ko03430,ko03440	DNA replication|Base excision repair|Nucleotide excision repair|Mismatch repair|Homologous recombination
TraesCS1A02G341300	790.608	519.734	1061.48	2.03942	1.02816	3.79e-05	0.000467889	Up	38.5869	36.8533	37.3273	12.0183	16.5169	28.9355	MRO11.2	BAHD acyltransferase DCR [Aegilops tauschii subsp. tauschii]	GO:0005737,GO:0005829,GO:0016747,GO:0010143,GO:0051179,GO:0090626,GO:0010090	cytoplasm|cytosol|transferase activity, transferring acyl groups other than amino-acyl groups|cutin biosynthetic process|localization|plant epidermis morphogenesis|trichome morphogenesis
TraesCS1A02G341800	137.105	57.1685	217.041	3.77981	1.91831	5.17e-07	1.11e-05	Up	7.60189	8.97705	8.22442	0.853607	3.70624	2.26497	T29J13.150	unnamed protein product [Triticum turgidum subsp. durum]	GO:0005618,GO:0005737,GO:0005576,GO:0045330,GO:0030599,GO:0042545,GO:0045490	cell wall|cytoplasm|extracellular region|aspartyl esterase activity|pectinesterase activity|cell wall modification|pectin catabolic process	ko00040	Pentose and glucuronate interconversions
TraesCS1A02G347400	13.5348	4.40242	22.6671	5.07054	2.34214	0.00737281	0.0362431	Up	1.02507	0.795796	0.839648	0.138255	0.0404446	0.357441	RhGT1	unnamed protein product [Triticum turgidum subsp. durum]
TraesCS1A02G347900	68.0744	19.569	116.58	5.97448	2.57881	1.71e-11	9.7e-10	Up	8.12378	7.23563	8.18458	1.50621	1.39143	1.22972	SNOG_06210	probable DNA replication complex GINS protein PSF3 [Aegilops tauschii subsp. tauschii]	GO:0005634,GO:0006260	nucleus|DNA replication
TraesCS1A02G348000	156.591	96.1496	217.033	2.25417	1.1726	3.15e-05	0.000400817	Up	19.2487	12.0945	15.7115	6.80158	6.26759	8.63845	F27C12.2	unnamed protein product [Triticum turgidum subsp. durum]	GO:0031225,GO:0046658,GO:0005886,GO:0009506,GO:0009055	anchored component of membrane|anchored component of plasma membrane|plasma membrane|plasmodesma|electron transfer activity
TraesCS1A02G348300	61.1805	29.3411	93.02	3.15346	1.65693	5.08e-05	0.000598968	Up	6.71078	7.20851	4.90915	1.43451	2.23811	2.5343	rpl20	hypothetical protein BRADI_2g19080v3 [Brachypodium distachyon]	GO:0009507,GO:0005840,GO:0019843,GO:0003735,GO:0000027,GO:0006412	chloroplast|ribosome|rRNA binding|structural constituent of ribosome|ribosomal large subunit assembly|translation	ko03010	Ribosome
TraesCS1A02G348800	202.504	368.291	36.7173	0.0993524	-3.3313	2.61e-29	1.24e-26	Down	0.663204	0.871311	1.47649	9.11915	12.0609	10.2607	MIE1.20	cytochrome P450 [Triticum aestivum]	GO:0016021,GO:0020037,GO:0005506,GO:0004497,GO:0016705	integral component of membrane|heme binding|iron ion binding|monooxygenase activity|oxidoreductase activity, acting on paired donors, with incorporation or reduction of molecular oxygen
TraesCS1A02G350800	211.417	109.458	313.377	2.85803	1.51502	1.16e-07	2.95e-06	Up	14.5852	8.35009	13.3333	4.17069	3.30217	5.69613	F7D19.20	unnamed protein product [Triticum turgidum subsp. durum]	GO:0031225,GO:0016021,GO:0009505,GO:0005886	anchored component of membrane|integral component of membrane|plant-type cell wall|plasma membrane
TraesCS1A02G352500	43.695	19.122	68.2679	3.59095	1.84437	7.2e-05	0.00080831	Up	3.9666	3.19875	2.92165	1.16121	1.121	0.675489		uncharacterized protein LOC109748692 [Aegilops tauschii subsp. tauschii]
TraesCS1A02G352700	114.754	155.267	74.2409	0.478913	-1.06216	0.00102788	0.00744788	Down	2.66013	2.53027	3.37638	7.82853	6.75126	4.14153	K19E1.15	unnamed protein product [Triticum turgidum subsp. durum]	GO:0005759,GO:0005739,GO:0005524,GO:0004176,GO:0051082,GO:0030163,GO:0006457	mitochondrial matrix|mitochondrion|ATP binding|ATP-dependent peptidase activity|unfolded protein binding|protein catabolic process|protein folding
TraesCS1A02G352800	177.831	112.389	243.273	2.15888	1.11028	6.27e-05	0.000717666	Up	15.114	14.7972	19.2578	7.13466	6.05273	10.4526		unnamed protein product [Triticum turgidum subsp. durum]			ko00190	Oxidative phosphorylation
TraesCS1A02G354400	580.373	372.573	788.173	2.11671	1.08182	4.77e-09	1.65e-07	Up	29.73	32.9771	26.7738	16.7919	12.6595	14.7906	F11F8.22	unnamed protein product [Triticum turgidum subsp. durum]	GO:0005618,GO:0009507,GO:0005829,GO:0022625,GO:0022626,GO:0016020,GO:0005730,GO:0005886,GO:0009506,GO:0042788,GO:0005773,GO:0003729,GO:0003735,GO:0006412	cell wall|chloroplast|cytosol|cytosolic large ribosomal subunit|cytosolic ribosome|membrane|nucleolus|plasma membrane|plasmodesma|polysomal ribosome|vacuole|mRNA binding|structural constituent of ribosome|translation	ko03010	Ribosome
TraesCS1A02G355400	88.9283	55.3996	122.457	2.20263	1.13923	0.000684827	0.00534055	Up	3.9182	3.22075	4.18486	1.30561	2.00518	2.02529		unnamed protein product [Triticum turgidum subsp. durum]
TraesCS1A02G358400	75.7812	119.723	31.8398	0.265404	-1.91374	0.000941397	0.00692515	Down	1.54286	0.30712	4.27737	7.0217	4.9823	11.7034	T19G15.20	unnamed protein product [Triticum turgidum subsp. durum]	GO:0005634,GO:0003700,GO:0043565,GO:0050832,GO:0009867	nucleus|DNA-binding transcription factor activity|sequence-specific DNA binding|defense response to fungus|jasmonic acid mediated signaling pathway
TraesCS1A02G360000	285.577	172.669	398.485	2.30038	1.20187	7.83e-05	0.0008704	Up	38.4757	32.1101	31.7785	7.97141	14.7886	23.4004		hypothetical protein DAI22_06g043200 [Oryza sativa Japonica Group]	GO:0000786,GO:0005634,GO:0003677,GO:0046982	nucleosome|nucleus|DNA binding|protein heterodimerization activity
TraesCS1A02G360200	1828.19	1177.8	2478.59	2.10309	1.07251	2.84e-07	6.54e-06	Up	246.763	216.457	216.424	86.3818	91.7843	158.224		hypothetical protein E1A91_D08G289100v1 [Gossypium mustelinum]	GO:0000786,GO:0005634,GO:0003677,GO:0046982	nucleosome|nucleus|DNA binding|protein heterodimerization activity
TraesCS1A02G360700	460.9	169.845	751.955	4.41516	2.14247	2.71e-15	2.88e-13	Up	21.6605	15.0778	20.3507	3.66135	2.92587	6.81086	B1011A07.26	unnamed protein product [Triticum turgidum subsp. durum]	GO:0005576,GO:0008810,GO:0071555,GO:0030245	extracellular region|cellulase activity|cell wall organization|cellulose catabolic process	ko00500	Starch and sucrose metabolism
TraesCS1A02G361400	478.729	312.043	645.414	2.0665	1.04719	3.49e-09	1.24e-07	Up	18.3394	18.3892	19.8204	8.46372	10.3869	9.68673	MCP4.9	unnamed protein product [Triticum turgidum subsp. durum]	GO:0005829,GO:0005739,GO:0005774,GO:0005524,GO:0051082,GO:0006458,GO:0007005,GO:0045041,GO:0042026,GO:0046686	cytosol|mitochondrion|vacuolar membrane|ATP binding|unfolded protein binding|'de novo' protein folding|mitochondrion organization|protein import into mitochondrial intermembrane space|protein refolding|response to cadmium ion	ko03018	RNA degradation
TraesCS1A02G361700	1879.83	1225.73	2533.93	2.06596	1.04681	5.52e-06	8.8e-05	Up	430.666	355.517	392.856	136.08	161.745	295.527		histone H3 [Hordeum vulgare]	GO:0000786,GO:0005634,GO:0003677,GO:0046982	nucleosome|nucleus|DNA binding|protein heterodimerization activity
TraesCS1A02G361900	489.971	276.605	703.336	2.54094	1.34536	1.12e-14	1.08e-12	Up	64.7771	56.5797	62.6379	23.826	25.146	26.5248		histone H3.2 [Vigna radiata var. radiata]	GO:0000786,GO:0005634,GO:0003677,GO:0046982	nucleosome|nucleus|DNA binding|protein heterodimerization activity
TraesCS1A02G362500	25.1015	10.3946	39.8084	3.80977	1.9297	0.00112136	0.00802437	Up	2.11657	2.96412	2.85551	0.548546	0.825273	0.790138	OJ1362_G11.10	probable cytokinin riboside 5'-monophosphate phosphoribohydrolase LOGL7 [Aegilops tauschii subsp. tauschii]	GO:0005829,GO:0005634,GO:0016799,GO:0009691	cytosol|nucleus|hydrolase activity, hydrolyzing N-glycosyl compounds|cytokinin biosynthetic process
TraesCS1A02G371900	402.936	227.907	577.965	2.53206	1.34031	4.65e-11	2.41e-09	Up	17.6909	21.3427	17.9746	6.44033	8.75053	8.30526		threonine synthase 2, chloroplastic-like [Aegilops tauschii subsp. tauschii]	GO:0009507,GO:0030170,GO:0004795,GO:0009088	chloroplast|pyridoxal phosphate binding|threonine synthase activity|threonine biosynthetic process	ko00260,ko00750	Glycine, serine and threonine metabolism|Vitamin B6 metabolism
TraesCS1A02G372400	472.904	654.614	291.194	0.445138	-1.16767	1.03e-09	4.12e-08	Down	8.09858	8.59513	7.19343	20.7441	19.8757	15.589	SPBC115.02c	Lactation elevated protein 1 [Triticum urartu]	GO:0005737,GO:0005739,GO:0005524,GO:0016887,GO:0016558,GO:0006515,GO:0051603	cytoplasm|mitochondrion|ATP binding|ATPase activity|protein import into peroxisome matrix|protein quality control for misfolded or incompletely synthesized proteins|proteolysis involved in cellular protein catabolic process
TraesCS1A02G373200	61.3828	38.0872	84.6785	2.21042	1.14432	0.00547435	0.0286666	Up	4.1843	4.10324	3.6559	1.05345	2.141	2.40821	OsJ_16417	unnamed protein product [Triticum turgidum subsp. durum]	GO:0046872,GO:0016740,GO:0016567,GO:0040008	metal ion binding|transferase activity|protein ubiquitination|regulation of growth
TraesCS1A02G375800	21.9026	37.7351	6.07014	0.162212	-2.62404	0.000364348	0.00316972	Down	0.595291	0.336104	0.118208	2.99745	2.75016	1.10959	OsJ_31545	1,2-dihydroxy-3-keto-5-methylthiopentene dioxygenase 4 [Triticum urartu]	GO:0005737,GO:0005634,GO:0010309,GO:0005506,GO:0019509,GO:0006555	cytoplasm|nucleus|acireductone dioxygenase [iron(II)-requiring] activity|iron ion binding|L-methionine salvage from methylthioadenosine|methionine metabolic process	ko00270	Cysteine and methionine metabolism
TraesCS1A02G376500	35.4531	63.8337	7.07253	0.111476	-3.16519	7.63e-07	1.57e-05	Down	0.237032	0.269889	0.0258874	2.3572	1.7021	1.01828		unnamed protein product [Triticum turgidum subsp. durum]
TraesCS1A02G380700	86.2187	35.5555	136.882	3.83047	1.93752	3.06e-08	8.92e-07	Up	11.4603	10.2759	10.2841	2.48098	2.33861	3.84855	F16F17.110	Histone chaperone ASF1B [Triticum urartu]	GO:0005737,GO:0005634,GO:0051301,GO:0006333,GO:0009294,GO:0000724,GO:0031567,GO:0008361,GO:0010091	cytoplasm|nucleus|cell division|chromatin assembly or disassembly|DNA mediated transformation|double-strand break repair via homologous recombination|mitotic cell size control checkpoint|regulation of cell size|trichome branching
TraesCS1A02G380900	181.245	276.5	85.9898	0.31086	-1.68566	4.1e-12	2.58e-10	Down	2.32689	2.82488	2.76092	9.14901	8.88613	8.55456	F23N20.13	protein DETOXIFICATION 14-like [Aegilops tauschii subsp. tauschii]	GO:0016021,GO:0005774,GO:0015297,GO:0015238,GO:0046618,GO:0006855	integral component of membrane|vacuolar membrane|antiporter activity|drug transmembrane transporter activity|drug export|drug transmembrane transport
TraesCS1A02G381500	30.2435	46.6544	13.8326	0.29733	-1.74986	0.00378023	0.0213964	Down	0.66104	0.119	0.502228	1.66426	1.36531	1.45919	OJ1263_E10.9	predicted protein [Hordeum vulgare subsp. vulgare]	GO:0005789,GO:0016021,GO:0003882,GO:0006646,GO:0006659	endoplasmic reticulum membrane|integral component of membrane|CDP-diacylglycerol-serine O-phosphatidyltransferase activity|phosphatidylethanolamine biosynthetic process|phosphatidylserine biosynthetic process	ko00564	Glycerophospholipid metabolism
TraesCS1A02G383500	285.543	163.871	407.215	2.47652	1.30832	1.64e-06	3.05e-05	Up	38.5603	44.2372	43.9168	12.3491	14.486	26.2686	F10K1.22	60S ribosomal protein L35a-1 [Triticum urartu]	GO:0005829,GO:0022625,GO:0003735,GO:0002181,GO:0042273	cytosol|cytosolic large ribosomal subunit|structural constituent of ribosome|cytoplasmic translation|ribosomal large subunit biogenesis	ko03010	Ribosome
TraesCS1A02G385600	7.25295	0.295426	14.2105	39.9824	5.32129	0.000631018	0.00500427	Up	0.621563	0.474073	0.393011	0	0	0.0319403	F15G16.140	unnamed protein product [Triticum turgidum subsp. durum]	GO:0016021,GO:0046872,GO:0055114	integral component of membrane|metal ion binding|oxidation-reduction process
TraesCS1A02G387600	47.8154	68.1394	27.4914	0.403455	-1.30952	0.0109668	0.0492137	Down	1.06447	0.25427	1.10293	1.99277	1.71872	2.50496	F3M18.18	unnamed protein product [Triticum turgidum subsp. durum]	GO:0005886,GO:0008219,GO:0052542,GO:0006955,GO:0009626,GO:0010337,GO:0009651	plasma membrane|cell death|defense response by callose deposition|immune response|plant-type hypersensitive response|regulation of salicylic acid metabolic process|response to salt stress
TraesCS1A02G388600	352.643	190.494	514.793	2.6939	1.42969	1.01e-08	3.22e-07	Up	39.2584	35.8393	37.3676	9.78087	13.3275	20.2298		hypothetical protein SEVIR_6G178300v2 [Setaria viridis]	GO:0000786,GO:0005634,GO:0003677,GO:0046982	nucleosome|nucleus|DNA binding|protein heterodimerization activity
TraesCS1A02G388700	60.6952	81.1336	40.2568	0.496381	-1.01048	0.0100064	0.0457711	Down	1.52358	1.95256	1.18855	3.6075	2.80529	3.43554		unnamed protein product [Triticum turgidum subsp. durum]
TraesCS1A02G389100	364.399	222.729	506.069	2.26818	1.18154	6.12e-07	1.29e-05	Up	16.7865	23.6162	18.0179	7.99804	7.33821	11.5256	SPAC8F11.04	unnamed protein product [Triticum turgidum subsp. durum]	GO:0030686,GO:0005730,GO:0003723,GO:0000470,GO:0030490	90S preribosome|nucleolus|RNA binding|maturation of LSU-rRNA|maturation of SSU-rRNA
TraesCS1A02G389900	82.6625	40.0926	125.232	3.13005	1.64619	2.45e-06	4.35e-05	Up	7.54655	6.89846	5.19135	2.52915	1.89478	2.15302		unnamed protein product [Triticum turgidum subsp. durum]
TraesCS1A02G390400	80.4714	111.489	49.4539	0.4439	-1.17169	0.00346194	0.0199429	Down	1.36461	1.71793	2.77932	5.8498	5.17459	2.77272	MEB5.2	unnamed protein product [Triticum turgidum subsp. durum]	GO:0009507,GO:0010193,GO:0010224,GO:0009611	chloroplast|response to ozone|response to UV-B|response to wounding
TraesCS1A02G392000	22.153	0	44.3059	242.624	7.92258	2.38e-09	8.71e-08	Up	3.32578	2.89486	4.5403	0	0	0	PSAH	photosystem I reaction center subunit VI, chloroplastic [Aegilops tauschii subsp. tauschii]	GO:0009535,GO:0016021,GO:0009538,GO:0015979	chloroplast thylakoid membrane|integral component of membrane|photosystem I reaction center|photosynthesis	ko00195	Photosynthesis
TraesCS1A02G395300	208.323	94.7064	321.94	3.39819	1.76477	4.02e-13	3.01e-11	Up	11.8442	13.7093	13.4729	4.33477	3.21897	4.43354	SPCC830.07c	HSP40, partial [Triticum aestivum]	GO:0005829,GO:0005634,GO:0051087,GO:0030544,GO:0051082,GO:0051085,GO:0002183,GO:0006413	cytosol|nucleus|chaperone binding|Hsp70 protein binding|unfolded protein binding|chaperone cofactor-dependent protein refolding|cytoplasmic translational initiation|translational initiation
TraesCS1A02G397400	800.46	468.118	1132.8	2.41649	1.27291	3.92e-08	1.11e-06	Up	34.483	40.136	33.4289	9.37937	18.175	19.0598	RPS27A1	ubiquitin-40S ribosomal protein S27a-like [Aegilops tauschii subsp. tauschii]	GO:0005634,GO:0005840,GO:0046872,GO:0003735,GO:0006412	nucleus|ribosome|metal ion binding|structural constituent of ribosome|translation
TraesCS1A02G399600	55.1253	76.9713	33.2793	0.433124	-1.20715	0.00470596	0.0254474	Down	2.86915	4.34875	3.69309	11.9961	8.15064	6.30293	T1P2.8	60S ribosomal protein L18a-like protein [Aegilops tauschii subsp. tauschii]	GO:0005840	ribosome
TraesCS1A02G403300	92.0247	0	184.049	1008.38	9.97782	3.31e-16	3.99e-14	Up	17.72	12.4849	13.7421	0	0	0	WHAB1.6	unnamed protein product [Triticum turgidum subsp. durum]	GO:0009535,GO:0016021,GO:0009522,GO:0009523,GO:0016168,GO:0046872,GO:0009765,GO:0018298	chloroplast thylakoid membrane|integral component of membrane|photosystem I|photosystem II|chlorophyll binding|metal ion binding|photosynthesis, light harvesting|protein-chromophore linkage	ko00196	Photosynthesis - antenna proteins
TraesCS1A02G404600	55.6329	24.465	86.8008	3.57248	1.83693	0.00344515	0.0198646	Up	3.0477	1.51425	2.23677	1.35045	0.0538711	0.595126	F3H7.14	unnamed protein product [Triticum turgidum subsp. durum]	GO:0005576,GO:0004252	extracellular region|serine-type endopeptidase activity
TraesCS1A02G409600	293.186	180.358	406.015	2.25633	1.17398	1.12e-07	2.85e-06	Up	5.78351	4.51126	5.04286	2.81726	2.38136	1.92059	CNF00340	hypothetical protein TRIUR3_18342 [Triticum urartu]	GO:0000790,GO:0000228,GO:0005634,GO:0031298,GO:0003677,GO:0006281,GO:0000076,GO:0051321,GO:0043111,GO:0048478	nuclear chromatin|nuclear chromosome|nucleus|replication fork protection complex|DNA binding|DNA repair|DNA replication checkpoint|meiotic cell cycle|replication fork arrest|replication fork protection
TraesCS1A02G411600	623.648	279.616	967.68	3.46619	1.79335	4.87e-21	1.08e-18	Up	28.9316	23.0175	21.3923	8.57631	7.16077	6.42092	CAGL0F04433g	unnamed protein product [Triticum turgidum subsp. durum]	GO:0097268,GO:0005524,GO:0003883,GO:0044210,GO:0006541,GO:0008654,GO:0019856	cytoophidium|ATP binding|CTP synthase activity|'de novo' CTP biosynthetic process|glutamine metabolic process|phospholipid biosynthetic process|pyrimidine nucleobase biosynthetic process	ko00240	Pyrimidine metabolism
TraesCS1A02G414400	6.82931	12.6644	0.994241	0.0773128	-3.69315	0.00923981	0.0430684	Down	0	0.107452	0.0566864	0.130674	0.688087	1.36826	OJ1126_B10.1	unnamed protein product [Triticum turgidum subsp. durum]	GO:0005829,GO:0003677,GO:0046872,GO:0003730,GO:0061158,GO:1901347,GO:0051511,GO:0045893	cytosol|DNA binding|metal ion binding|mRNA 3'-UTR binding|3'-UTR-mediated mRNA destabilization|negative regulation of secondary cell wall biogenesis|negative regulation of unidimensional cell growth|positive regulation of transcription, DNA-templated
TraesCS1A02G415800	52.1095	23.9362	80.2828	3.34895	1.74371	2.11e-05	0.00028314	Up	3.47402	3.59598	3.5683	0.989166	1.23362	1.09024	T32G6.18	unnamed protein product [Triticum turgidum subsp. durum]	GO:0032541,GO:0005737,GO:0005783,GO:0005789,GO:0016020,GO:0009658,GO:0010274	cortical endoplasmic reticulum|cytoplasm|endoplasmic reticulum|endoplasmic reticulum membrane|membrane|chloroplast organization|hydrotropism
TraesCS1A02G416100	19.9275	30.768	9.08704	0.294843	-1.76198	0.00668644	0.0335983	Down	0.707442	0.732278	0.618104	1.95919	2.34464	2.97007	OJ1126_B10.8	unnamed protein product [Triticum turgidum subsp. durum]	GO:0005634,GO:0005509,GO:0030234,GO:0019722,GO:0051300	nucleus|calcium ion binding|enzyme regulator activity|calcium-mediated signaling|spindle pole body organization	ko04626	Plant-pathogen interaction
TraesCS1A02G416200	289.925	392.165	187.686	0.477976	-1.06499	2.62e-06	4.6e-05	Down	6.80759	6.89978	7.6285	13.1221	14.0229	19.3167	T28I24.9	serine/threonine-protein kinase STY8-like [Aegilops tauschii subsp. tauschii]	GO:0005886,GO:0005524,GO:0004674,GO:0004712,GO:0004713,GO:0006468,GO:0010344	plasma membrane|ATP binding|protein serine/threonine kinase activity|protein serine/threonine/tyrosine kinase activity|protein tyrosine kinase activity|protein phosphorylation|seed oilbody biogenesis
TraesCS1A02G419600	189.172	115.39	262.953	2.28075	1.18951	1.67e-05	0.000230045	Up	8.96726	4.77288	7.79033	3.33513	3.57425	2.93498	AGA.3	unnamed protein product [Triticum turgidum subsp. durum]	GO:0009501,GO:0009507,GO:0005524,GO:0008878,GO:0005978,GO:0019252	amyloplast|chloroplast|ATP binding|glucose-1-phosphate adenylyltransferase activity|glycogen biosynthetic process|starch biosynthetic process	ko00500,ko00520	Starch and sucrose metabolism|Amino sugar and nucleotide sugar metabolism
TraesCS1A02G419800	87.7723	55.5506	119.994	2.16125	1.11187	0.000614402	0.00489494	Up	2.29538	2.85996	3.01755	1.44473	1.22095	1.28656	NFIA_071590	unnamed protein product [Triticum turgidum subsp. durum]	GO:0005634,GO:0005524,GO:0004003,GO:0003677,GO:0007049,GO:0006139	nucleus|ATP binding|ATP-dependent DNA helicase activity|DNA binding|cell cycle|nucleobase-containing compound metabolic process
TraesCS1A02G422400	378.622	518.733	238.512	0.460239	-1.11954	1.66e-07	4.03e-06	Down	3.99338	3.31594	3.88208	9.61193	9.4536	6.36971		unnamed protein product [Triticum turgidum subsp. durum]
TraesCS1A02G423100	190.449	115.738	265.161	2.28821	1.19422	1.54e-06	2.89e-05	Up	5.53376	6.20703	4.61172	2.30581	2.42833	2.72969	SPCC24B10.10c	unnamed protein product [Triticum turgidum subsp. durum]	GO:0005741,GO:0005739,GO:0005524,GO:0016887,GO:0045041	mitochondrial outer membrane|mitochondrion|ATP binding|ATPase activity|protein import into mitochondrial intermembrane space
TraesCS1A02G424100	52.2141	85.6825	18.7457	0.218378	-2.1951	0.00063474	0.00502611	Down	0.17147	1.52641	0.337087	2.37435	5.60718	1.87505		unnamed protein product [Triticum turgidum subsp. durum]			ko00940	Phenylpropanoid biosynthesis
TraesCS1A02G424300	54.7995	31.4932	78.1058	2.47163	1.30547	0.00182578	0.0119164	Up	3.57475	2.75263	4.61833	1.37194	1.30035	1.91537	OsJ_19708	unnamed protein product [Triticum turgidum subsp. durum]	GO:0005737,GO:0005856	cytoplasm|cytoskeleton
TraesCS1A02G427600	39.799	21.0186	58.5793	2.77347	1.47169	0.00256537	0.0156752	Up	2.16426	3.31887	2.01351	0.706327	0.974096	1.1348		uncharacterized protein LOC109762114 isoform X1 [Aegilops tauschii subsp. tauschii]
TraesCS1A02G428100	72.8223	102.961	42.6835	0.414686	-1.26991	0.000898483	0.0066606	Down	4.44357	2.58221	3.66105	9.32273	6.54537	10.9604	CNBF2260	unnamed protein product [Triticum turgidum subsp. durum]	GO:0005737,GO:0052689,GO:0006631	cytoplasm|carboxylic ester hydrolase activity|fatty acid metabolic process	ko00564	Glycerophospholipid metabolism
TraesCS1A02G428200	87.8171	118.217	57.4173	0.485885	-1.04131	0.00378085	0.021398	Down	6.48774	5.59626	3.17942	9.21392	12.3131	11.3693		unnamed protein product [Triticum turgidum subsp. durum]
TraesCS1A02G431800	90.0178	135.002	45.0336	0.333992	-1.58211	3.33e-05	0.000419628	Down	1.30321	1.12413	2.06717	6.7573	3.80497	3.48393	T23O15.15	unnamed protein product [Triticum turgidum subsp. durum]
TraesCS1A02G433400	170.193	106.714	233.671	2.18903	1.13029	1.62e-05	0.000223906	Up	13.2975	18.7001	18.2636	8.53865	7.04844	8.3931	F9O13.24	pentatricopeptide repeat-containing protein At2g15690-like [Aegilops tauschii subsp. tauschii]
TraesCS1A02G434400	10.6667	21.0036	0.329679	0.0166313	-5.90996	5e-05	0.000591069	Down	0	0.0631197	0	1.61199	0.94313	1.72657		unnamed protein product [Triticum turgidum subsp. durum]
TraesCS1A02G437400	270.504	361.814	179.194	0.495982	-1.01164	0.000219467	0.0020731	Down	4.89253	4.15805	5.7652	15.008	9.10319	7.14011		SAB [Triticum aestivum]
TraesCS1A02G437600	205.562	113.686	297.437	2.62599	1.39286	1.47e-05	0.000206086	Up	12.8308	20.7718	15.1902	10.2724	4.53593	4.76039	MYH19.8	2-aminoethanethiol dioxygenase [Triticum urartu]	GO:0005829,GO:0005634,GO:0017172,GO:0046872,GO:0070483,GO:0018171,GO:0001666	cytosol|nucleus|cysteine dioxygenase activity|metal ion binding|detection of hypoxia|peptidyl-cysteine oxidation|response to hypoxia
TraesCS1A02G443900	32.5978	55.0118	10.1838	0.184522	-2.43814	2.69e-05	0.000348447	Down	0.282259	0.25043	0.79269	2.53795	2.80643	2.08657	OsJ_19776	unnamed protein product [Triticum turgidum subsp. durum]	GO:0003978,GO:0006012	UDP-glucose 4-epimerase activity|galactose metabolic process	ko00052,ko00520	Galactose metabolism|Amino sugar and nucleotide sugar metabolism
TraesCS1A02G444800	111.683	172.762	50.604	0.292681	-1.7726	3.68e-08	1.05e-06	Down	2.534	3.29395	3.7329	13.2786	8.52851	12.2553		unnamed protein product [Triticum turgidum subsp. durum]
TraesCS1A02G445700	1898.26	1227.79	2568.73	2.09105	1.06423	1.06e-10	5.16e-09	Up	137.557	149.395	141.585	56.1896	81.4779	76.2292	HD2B	unnamed protein product [Triticum turgidum subsp. durum]	GO:0005730,GO:0016787,GO:0046872,GO:0003676,GO:0006325	nucleolus|hydrolase activity|metal ion binding|nucleic acid binding|chromatin organization
TraesCS1B02G001600	72.0548	41.073	103.037	2.52513	1.33636	0.00154434	0.0104282	Up	2.75726	4.13678	3.31585	2.10593	1.4717	0.695701	F20D10.40	uncharacterized protein At4g37920, chloroplastic [Aegilops tauschii subsp. tauschii]	GO:0009507,GO:0009941,GO:0009535	chloroplast|chloroplast envelope|chloroplast thylakoid membrane
TraesCS1B02G007900	539.321	267.515	811.127	3.02561	1.59723	8.25e-13	5.9e-11	Up	21.6564	23.6723	20.285	4.96242	8.84972	8.78341	F12K22.14	unnamed protein product [Triticum turgidum subsp. durum]	GO:0010369,GO:0005720,GO:0005634,GO:0003682,GO:0010385,GO:0042393,GO:0046872,GO:0008327,GO:0010428,GO:0010429,GO:0061630,GO:0004842,GO:0051301,GO:0032776,GO:0010424,GO:0010216,GO:0031508,GO:0090309,GO:0016567	chromocenter|nuclear heterochromatin|nucleus|chromatin binding|double-stranded methylated DNA binding|histone binding|metal ion binding|methyl-CpG binding|methyl-CpNpG binding|methyl-CpNpN binding|ubiquitin protein ligase activity|ubiquitin-protein transferase activity|cell division|DNA methylation on cytosine|DNA methylation on cytosine within a CG sequence|maintenance of DNA methylation|pericen…
TraesCS1B02G011200	69.402	40.0841	98.7199	2.45976	1.29852	0.000753366	0.00577738	Up	21.1534	22.4237	37.2982	10.2663	13.2332	10.6999	T19L5_80	unnamed protein product [Triticum turgidum subsp. durum]	GO:0009507,GO:0009533,GO:0009534,GO:0009543,GO:0009535,GO:0009579,GO:0031977,GO:0003755,GO:0043424,GO:0051082,GO:0010275,GO:0006457	chloroplast|chloroplast stromal thylakoid|chloroplast thylakoid|chloroplast thylakoid lumen|chloroplast thylakoid membrane|thylakoid|thylakoid lumen|peptidyl-prolyl cis-trans isomerase activity|protein histidine kinase binding|unfolded protein binding|NAD(P)H dehydrogenase complex assembly|protein folding
TraesCS1B02G019800	12.0942	21.0534	3.13495	0.150674	-2.7305	0.00863736	0.0409873	Down	0.411923	0	0.0499867	0.806611	1.61803	0.804365	OSJNBb0024N18.5	unnamed protein product [Triticum turgidum subsp. durum]	GO:0016629,GO:0010181,GO:0009695,GO:0031408	12-oxophytodienoate reductase activity|FMN binding|jasmonic acid biosynthetic process|oxylipin biosynthetic process	ko00592	alpha-Linolenic acid metabolism
TraesCS1B02G023000	152.532	204.416	100.648	0.492996	-1.02035	0.00169498	0.0112322	Down	1.66326	1.79265	2.0787	5.80635	2.38684	3.54921	RGA5	putative disease resistance protein [Triticum aestivum]	GO:0005737,GO:0043531,GO:0005524,GO:0043621,GO:0009870,GO:0042742,GO:0060548,GO:0009626	cytoplasm|ADP binding|ATP binding|protein self-association|defense response signaling pathway, resistance gene-dependent|defense response to bacterium|negative regulation of cell death|plant-type hypersensitive response
TraesCS1B02G034700	108.938	145.931	71.9444	0.493659	-1.01841	0.0067968	0.0340102	Down	1.80164	1.99132	3.26831	7.68791	3.40723	3.84603	RGA5	unnamed protein product [Triticum turgidum subsp. durum]	GO:0005737,GO:0043531,GO:0005524,GO:0043621,GO:0009870,GO:0042742,GO:0060548,GO:0009626	cytoplasm|ADP binding|ATP binding|protein self-association|defense response signaling pathway, resistance gene-dependent|defense response to bacterium|negative regulation of cell death|plant-type hypersensitive response
TraesCS1B02G035100	188.878	270.439	107.317	0.396623	-1.33416	2.22e-06	3.99e-05	Down	17.4969	11.9891	12.9189	25.9031	43.1515	42.347		Subtilisin-chymotrypsin inhibitor-2A [Triticum urartu]	GO:0004867,GO:0009611	serine-type endopeptidase inhibitor activity|response to wounding
TraesCS1B02G036900	96.5845	139.183	53.9862	0.388072	-1.3656	2.65e-05	0.000344573	Down	1.66715	1.45321	1.94855	5.41229	3.58664	4.62619	At2g39720	E3 ubiquitin-protein ligase RDUF1-like [Aegilops tauschii subsp. tauschii]	GO:0005737,GO:0046872,GO:0061630,GO:0016567	cytoplasm|metal ion binding|ubiquitin protein ligase activity|protein ubiquitination
TraesCS1B02G037000	33.8521	50.3492	17.355	0.345125	-1.53481	0.0104791	0.0475198	Down	0.296408	0.920443	0.420838	2.68649	1.01512	1.3023	MIL23.25	unnamed protein product [Triticum turgidum subsp. durum]	GO:0016021,GO:0005774,GO:0005773,GO:0015297,GO:0015238,GO:0006855	integral component of membrane|vacuolar membrane|vacuole|antiporter activity|drug transmembrane transporter activity|drug transmembrane transport
TraesCS1B02G039200	22.9792	10.2258	35.7325	3.52488	1.81757	0.00824566	0.0395261	Up	0.861006	1.49413	0.525487	0.382535	0.363693	0.123624	PPR791	unnamed protein product [Triticum turgidum subsp. durum]	GO:0005739	mitochondrion
TraesCS1B02G041400	5.88178	11.7636	0	0.0153055	-6.0298	0.00036996	0.00320852	Down	0	0	0	0.648492	0.401734	0.147935	F14P13.8	EGF domain-specific O-linked N-acetylglucosamine transferase-like [Aegilops tauschii subsp. tauschii]
TraesCS1B02G041900	56.7413	34.7325	78.7502	2.26318	1.17835	0.00862394	0.0409455	Up	4.82243	8.48594	6.93462	2.12469	4.79482	2.43267	OsJ_36586	mitochondrial import inner membrane translocase subunit Tim9-like [Aegilops tauschii subsp. tauschii]	GO:0042719,GO:0042721,GO:0046872,GO:0045039	mitochondrial intermembrane space protein transporter complex|TIM22 mitochondrial import inner membrane insertion complex|metal ion binding|protein import into mitochondrial inner membrane
TraesCS1B02G043900	31.3491	13.8465	48.8516	3.5293	1.81938	0.000818194	0.00618092	Up	2.70104	1.86391	2.15392	0.539701	0.947295	0.502319		unnamed protein product [Triticum turgidum subsp. durum]
TraesCS1B02G044200	515.954	695.581	336.327	0.483907	-1.0472	8.2e-09	2.68e-07	Down	5.82124	5.49209	5.01658	13.3008	11.8237	10.1979	177O13.37	unnamed protein product [Triticum turgidum subsp. durum]	GO:0043531,GO:0005524,GO:0006952	ADP binding|ATP binding|defense response
TraesCS1B02G051600	510.24	691.308	329.173	0.476186	-1.0704	1.52e-09	5.85e-08	Down	8.38386	6.86386	7.03452	15.2059	16.9843	16.6599	OsJ_11753	unnamed protein product [Triticum turgidum subsp. durum]	GO:0005634,GO:0003677	nucleus|DNA binding
TraesCS1B02G053200	801.091	1428.49	173.695	0.121523	-3.0407	8.18e-64	4.24e-60	Down	7.05581	9.53645	8.39314	77.1657	63.9977	73.6724	T3B23.13	Q-type C2H2 zinc finger protein [Triticum aestivum]	GO:0005634,GO:0003700,GO:0046872,GO:0043565,GO:0006355	nucleus|DNA-binding transcription factor activity|metal ion binding|sequence-specific DNA binding|regulation of transcription, DNA-templated
TraesCS1B02G053500	120.226	70.0906	170.361	2.435	1.28392	0.000102563	0.00108907	Up	6.0888	6.91578	4.92449	3.35589	1.59984	2.76354		uncharacterized protein LOC109787357 [Aegilops tauschii subsp. tauschii]
TraesCS1B02G054900	174.636	85.4831	263.79	3.08107	1.62343	8.09e-09	2.65e-07	Up	3.60931	4.53997	4.72362	1.1119	1.96845	1.27874	At2g22360	unnamed protein product [Triticum turgidum subsp. durum]	GO:0009507,GO:0009941,GO:0009535,GO:0005524,GO:0031072,GO:0046872,GO:0051082,GO:0006457,GO:0009408	chloroplast|chloroplast envelope|chloroplast thylakoid membrane|ATP binding|heat shock protein binding|metal ion binding|unfolded protein binding|protein folding|response to heat
TraesCS1B02G060300	93.3737	49.9843	136.763	2.71625	1.44161	0.000420799	0.00357706	Up	7.25385	6.60144	7.49691	1.40952	1.98998	4.7057	F12L6.3	unnamed protein product [Triticum turgidum subsp. durum]	GO:0005886,GO:0009506	plasma membrane|plasmodesma
TraesCS1B02G060400	24.2683	36.9131	11.6235	0.316395	-1.6602	0.00693239	0.0345278	Down	1.04284	0.674656	0.711833	3.61004	2.80818	1.65454	K19B1.18	unnamed protein product [Triticum turgidum subsp. durum]	GO:0005634,GO:0005516,GO:0003700,GO:0043565,GO:1902478,GO:0080142	nucleus|calmodulin binding|DNA-binding transcription factor activity|sequence-specific DNA binding|negative regulation of defense response to bacterium, incompatible interaction|regulation of salicylic acid biosynthetic process
TraesCS1B02G073900	12.8907	22.1713	3.61017	0.161965	-2.62624	0.00210941	0.013386	Down	0.268033	0.693607	0.585463	2.86794	3.40526	3.66373	PIK-1	unnamed protein product [Triticum turgidum subsp. durum]	GO:0043531,GO:0005524,GO:0009870,GO:0042742,GO:0009626	ADP binding|ATP binding|defense response signaling pathway, resistance gene-dependent|defense response to bacterium|plant-type hypersensitive response
TraesCS1B02G076100	195.874	66.018	325.731	4.95942	2.31017	2.17e-16	2.68e-14	Up	8.91937	8.96096	12.6063	2.75192	2.22191	1.47987	F16F4.5	unnamed protein product [Triticum turgidum subsp. durum]
TraesCS1B02G076400	118.542	69.9404	167.144	2.39441	1.25967	0.00255373	0.0156244	Up	6.15432	7.64446	7.45861	4.79824	0.965017	3.52774	T6I14_40	50S ribosomal protein L10, chloroplastic-like [Aegilops tauschii subsp. tauschii]	GO:0009507,GO:0009941,GO:0009570,GO:0022626,GO:0015934,GO:0019843,GO:0003735,GO:0042254,GO:0006412	chloroplast|chloroplast envelope|chloroplast stroma|cytosolic ribosome|large ribosomal subunit|rRNA binding|structural constituent of ribosome|ribosome biogenesis|translation	ko03010	Ribosome
TraesCS1B02G078900	270.103	159.774	380.432	2.37306	1.24675	8.51e-06	0.000128754	Up	10.6229	8.72915	9.05752	2.49264	4.01483	5.91369	T2N18.16	unnamed protein product [Triticum turgidum subsp. durum]	GO:0009507	chloroplast
TraesCS1B02G083300	6.93411	13.8682	0	0.0129152	-6.27479	0.000103609	0.00109962	Down	0	0	0	0.954311	0.488549	1.48035		unnamed protein product [Triticum turgidum subsp. durum]
TraesCS1B02G085000	363.855	542.151	185.56	0.342317	-1.5466	1.8e-10	8.41e-09	Down	8.74149	11.5746	5.96081	25.5827	29.6087	25.3444	F17A9.25	unnamed protein product [Triticum turgidum subsp. durum]
TraesCS1B02G088600	54.9415	20.8779	89.0052	4.22717	2.07969	8.93e-05	0.000971942	Up	6.28919	3.14118	3.12214	0.276816	1.45762	1.33115	F11B9.11	probable 2-oxoglutarate-dependent dioxygenase At3g111800 [Aegilops tauschii subsp. tauschii]	GO:0051213,GO:0120091,GO:0046872,GO:0009813,GO:2000022	dioxygenase activity|jasmonic acid hydrolase|metal ion binding|flavonoid biosynthetic process|regulation of jasmonic acid mediated signaling pathway
TraesCS1B02G088900	1122.42	1723.59	521.243	0.302448	-1.72524	1.2e-15	1.34e-13	Down	24.9883	12.6501	19.5361	56.9812	63.0936	76.6251	OsJ_03928	WRKY transcription factor, partial [Triticum aestivum]	GO:0005634,GO:0003700,GO:0043565,GO:0009738,GO:0009740,GO:0009788,GO:0009938,GO:0045893,GO:0009737,GO:0009739	nucleus|DNA-binding transcription factor activity|sequence-specific DNA binding|abscisic acid-activated signaling pathway|gibberellic acid mediated signaling pathway|negative regulation of abscisic acid-activated signaling pathway|negative regulation of gibberellic acid mediated signaling pathway|positive regulation of transcription, DNA-templated|response to abscisic acid|response to gibberellin	ko04016,ko04626	MAPK signaling pathway - plant|Plant-pathogen interaction
TraesCS1B02G089800	144.371	203.085	85.6562	0.421968	-1.24479	7.8e-05	0.000868352	Down	4.95601	6.726	3.3679	11.8535	15.4521	10.1615	F28I16.240	unnamed protein product [Triticum turgidum subsp. durum]	GO:0031305,GO:0016020,GO:0005739,GO:0005886,GO:0005774,GO:0050833,GO:0006850,GO:0010119	integral component of mitochondrial inner membrane|membrane|mitochondrion|plasma membrane|vacuolar membrane|pyruvate transmembrane transporter activity|mitochondrial pyruvate transmembrane transport|regulation of stomatal movement
TraesCS1B02G090500	717.542	1006.36	428.726	0.426033	-1.23096	2.85e-10	1.28e-08	Down	9.97183	12.1508	11.1022	26.3546	33.878	21.3862	OsI_18304	unnamed protein product [Triticum turgidum subsp. durum]	GO:0009507,GO:0005524,GO:0004357,GO:0006750	chloroplast|ATP binding|glutamate-cysteine ligase activity|glutathione biosynthetic process	ko00270,ko00480	Cysteine and methionine metabolism|Glutathione metabolism
TraesCS1B02G091700	84.9232	55.4719	114.374	2.05821	1.04139	0.00158459	0.0106514	Up	5.01488	3.84652	4.3737	1.90747	2.39145	2.39531	OsI_017649/OsI_017650	unnamed protein product [Triticum turgidum subsp. durum]	GO:0005634,GO:0043565,GO:0006355	nucleus|sequence-specific DNA binding|regulation of transcription, DNA-templated
TraesCS1B02G094300	105.711	61.8935	149.529	2.41405	1.27146	0.000224656	0.00211379	Up	6.89983	6.86911	7.29563	3.48531	1.6993	3.90469	TPT	unnamed protein product [Triticum turgidum subsp. durum]	GO:0031969,GO:0016021,GO:0022857	chloroplast membrane|integral component of membrane|transmembrane transporter activity
TraesCS1B02G095000	84.9048	30.2002	139.609	4.61566	2.20654	6.84e-10	2.85e-08	Up	5.45701	5.64859	6.34299	1.03041	1.80859	1.10365		unnamed protein product [Triticum turgidum subsp. durum]
TraesCS1B02G095300	147.211	196.809	97.614	0.496416	-1.01038	0.000173682	0.00170689	Down	2.76638	3.4362	2.89408	7.36795	6.40185	5.43036		ankyrin repeat-containing protein At5g02620-like isoform X1 [Aegilops tauschii subsp. tauschii]
TraesCS1B02G095900	103.119	55.4389	150.799	2.72616	1.44687	8.1e-05	0.000895385	Up	8.34246	4.86224	4.96601	3.0275	1.41151	2.53161	OsJ_30723	auxin transporter-like protein 3 [Aegilops tauschii subsp. tauschii]	GO:0016021,GO:0005886,GO:0015171,GO:0015293,GO:0003333,GO:0009734	integral component of membrane|plasma membrane|amino acid transmembrane transporter activity|symporter activity|amino acid transmembrane transport|auxin-activated signaling pathway	ko04075	Plant hormone signal transduction
TraesCS1B02G097200	91.7038	41.0147	142.393	3.47243	1.79595	1.45e-06	2.74e-05	Up	7.45467	10.2013	11.1774	2.38578	4.32715	1.9738	B1039D07.2	unnamed protein product [Triticum turgidum subsp. durum]	GO:0005737,GO:0004364,GO:0006749	cytoplasm|glutathione transferase activity|glutathione metabolic process	ko00480	Glutathione metabolism
TraesCS1B02G097400	40.819	12.7195	68.9184	5.39865	2.4326	1.56e-06	2.93e-05	Up	2.98988	4.36594	4.43159	0.806508	0.471866	0.990434	B1039D07.2	glutathione-S-transferase 19E50 [Triticum aestivum]	GO:0005737,GO:0004364,GO:0006749	cytoplasm|glutathione transferase activity|glutathione metabolic process	ko00480	Glutathione metabolism
TraesCS1B02G097900	77.0204	11.0664	142.974	12.8669	3.6856	0.00140245	0.00963188	Up	32.6859	24.5341	30.4788	0	4.64569	2.42613	SlH4	hypothetical protein C3L33_04591, partial [Rhododendron williamsianum]	GO:0000786,GO:0005634,GO:0003677,GO:0046982,GO:0006334	nucleosome|nucleus|DNA binding|protein heterodimerization activity|nucleosome assembly
TraesCS1B02G098000	30.4543	16.3302	44.5784	2.72224	1.44479	0.00912476	0.042687	Up	2.39639	2.76239	2.61721	0.617034	1.56438	0.797632	OsJ_017118	unnamed protein product [Triticum turgidum subsp. durum]	GO:0048046,GO:0005618,GO:0009506,GO:0030145,GO:0045735,GO:0010497,GO:2000280	apoplast|cell wall|plasmodesma|manganese ion binding|nutrient reservoir activity|plasmodesmata-mediated intercellular transport|regulation of root development
TraesCS1B02G098600	6.13222	11.3125	0.951915	0.0855561	-3.54699	0.0108165	0.0487043	Down	0.0697105	0.0360789	0	0.658146	0.462076	0.204186	OJ1127_B08.4	unnamed protein product [Triticum turgidum subsp. durum]	GO:0005737,GO:0005634,GO:0005524,GO:0004674,GO:0035556,GO:0006468	cytoplasm|nucleus|ATP binding|protein serine/threonine kinase activity|intracellular signal transduction|protein phosphorylation
TraesCS1B02G098700	208.748	307.628	109.867	0.357572	-1.48369	1.03e-09	4.13e-08	Down	4.58223	3.22106	4.25753	13.4734	11.1066	10.6505	OJ1127_B08.4	unnamed protein product [Triticum turgidum subsp. durum]	GO:0005737,GO:0005634,GO:0005524,GO:0004674,GO:0035556,GO:0006468	cytoplasm|nucleus|ATP binding|protein serine/threonine kinase activity|intracellular signal transduction|protein phosphorylation
TraesCS1B02G105000	180.063	240.574	119.552	0.496674	-1.00963	0.000193573	0.00186704	Down	3.45581	3.40679	5.78718	8.99047	9.48996	8.03354	OsJ_04752	crossover junction endonuclease MUS81-like [Aegilops tauschii subsp. tauschii]	GO:0048476,GO:0005634,GO:0048257,GO:0003677,GO:0046872,GO:0051301,GO:0000727,GO:0031573,GO:0000712	Holliday junction resolvase complex|nucleus|3'-flap endonuclease activity|DNA binding|metal ion binding|cell division|double-strand break repair via break-induced replication|intra-S DNA damage checkpoint|resolution of meiotic recombination intermediates	ko03440	Homologous recombination
TraesCS1B02G107000	576.877	802.428	351.327	0.438116	-1.19062	3.88e-10	1.69e-08	Down	7.07381	5.60688	7.41427	19.1326	14.7044	14.0566	OJ1607_F09.10	unnamed protein product [Triticum turgidum subsp. durum]	GO:0005634,GO:0046872,GO:0004721,GO:0009742	nucleus|metal ion binding|phosphoprotein phosphatase activity|brassinosteroid mediated signaling pathway
TraesCS1B02G108500	99.1451	164.76	33.5303	0.204215	-2.29184	1.39e-09	5.4e-08	Down	0.740101	0.321755	0.533477	3.74524	2.30571	2.12444	OsJ_33425	unnamed protein product [Triticum turgidum subsp. durum]	GO:0043531,GO:0005524,GO:0006952	ADP binding|ATP binding|defense response
TraesCS1B02G110600	76.1296	127.119	25.1405	0.198595	-2.3321	6.46e-09	2.15e-07	Down	0.288917	0.199374	0.15777	1.49519	1.13487	0.791406	F1E22.15	receptor-like serine/threonine-protein kinase SD1-7 [Aegilops tauschii subsp. tauschii]
TraesCS1B02G112200	67.7903	99.71	35.8707	0.360313	-1.47268	0.000172504	0.00169665	Down	0.582817	0.524589	0.345935	1.64276	1.04978	1.53392	177O13.37	unnamed protein product [Triticum turgidum subsp. durum]	GO:0043531,GO:0005524,GO:0006952	ADP binding|ATP binding|defense response
TraesCS1B02G112300	79.8771	51.1921	108.562	2.11793	1.08265	0.00135576	0.00936696	Up	8.75732	10.0619	11.6684	4.51978	5.61129	4.87363		uncharacterized protein LOC109770699 [Aegilops tauschii subsp. tauschii]
TraesCS1B02G113400	581.361	354.727	807.995	2.27747	1.18743	6.35e-12	3.85e-10	Up	21.499	25.4524	21.3455	10.5394	10.2415	10.5727	MIK19.13	unnamed protein product [Triticum turgidum subsp. durum]	GO:0009507,GO:0005829,GO:0005739,GO:0004816,GO:0005524,GO:0003677,GO:0006421,GO:0009793,GO:0046686	chloroplast|cytosol|mitochondrion|asparagine-tRNA ligase activity|ATP binding|DNA binding|asparaginyl-tRNA aminoacylation|embryo development ending in seed dormancy|response to cadmium ion	ko00970	Aminoacyl-tRNA biosynthesis
TraesCS1B02G113700	517.714	807.495	227.933	0.282128	-1.82558	1.96e-15	2.13e-13	Down	9.7439	17.9239	15.1293	60.59	44.2904	53.7569	GST4	unnamed protein product [Triticum turgidum subsp. durum]	GO:0005737,GO:0032991,GO:0043295,GO:0004364,GO:0042803,GO:0006749,GO:0009635,GO:0009410	cytoplasm|protein-containing complex|glutathione binding|glutathione transferase activity|protein homodimerization activity|glutathione metabolic process|response to herbicide|response to xenobiotic stimulus	ko00480	Glutathione metabolism
TraesCS1B02G114500	48.0079	21.0539	74.9618	3.54264	1.82482	4.33e-05	0.000523688	Up	3.32927	4.04548	4.21571	1.03255	0.852872	1.5075	MYH19.5	unnamed protein product [Triticum turgidum subsp. durum]	GO:0005886,GO:0009055,GO:0015035,GO:0045454	plasma membrane|electron transfer activity|protein disulfide oxidoreductase activity|cell redox homeostasis
TraesCS1B02G115900	40.5396	62.069	19.0101	0.306675	-1.70522	0.000842125	0.00632181	Down	1.09736	1.0922	0.368763	2.65649	2.89089	3.21424	T19C21.13	unnamed protein product [Triticum turgidum subsp. durum]	GO:0005576,GO:0009505,GO:0005773,GO:0020037,GO:0046872,GO:0004601,GO:0042744,GO:0006979,GO:0009651,GO:0010043	extracellular region|plant-type cell wall|vacuole|heme binding|metal ion binding|peroxidase activity|hydrogen peroxide catabolic process|response to oxidative stress|response to salt stress|response to zinc ion	ko00940	Phenylpropanoid biosynthesis
TraesCS1B02G117400	63.2603	100.27	26.2505	0.261543	-1.93488	6.5e-05	0.000740158	Down	0.569784	2.4083	0.985288	6.63459	4.77347	4.5432	MAO1B	1-aminocyclopropane-1-carboxylate oxidase-like [Aegilops tauschii subsp. tauschii]	GO:0009815,GO:0031418,GO:0046872,GO:0009693,GO:0009835	1-aminocyclopropane-1-carboxylate oxidase activity|L-ascorbic acid binding|metal ion binding|ethylene biosynthetic process|fruit ripening	ko00270	Cysteine and methionine metabolism
TraesCS1B02G117500	76.8272	115.38	38.2743	0.331933	-1.59104	8.2e-05	0.000904938	Down	1.73701	3.39621	2.74021	11.9047	6.25439	6.72093	MAO1B	unnamed protein product [Triticum turgidum subsp. durum]	GO:0009815,GO:0031418,GO:0046872,GO:0009693,GO:0009835	1-aminocyclopropane-1-carboxylate oxidase activity|L-ascorbic acid binding|metal ion binding|ethylene biosynthetic process|fruit ripening	ko00270	Cysteine and methionine metabolism
TraesCS1B02G119400	5.67329	0	11.3466	62.1586	5.95788	0.000366227	0.00318279	Up	0.640278	0.378718	0.649329	0	0	0	T1G16.20	unnamed protein product [Triticum turgidum subsp. durum]	GO:0046872,GO:0030001	metal ion binding|metal ion transport
TraesCS1B02G119600	11.0845	20.8294	1.33954	0.0634405	-3.97845	0.00080154	0.00607649	Down	0	0	0.180298	1.61055	0.547136	0.72532	Os12g0424700	unnamed protein product [Triticum turgidum subsp. durum]	GO:0005634,GO:0005524,GO:0004693,GO:0008353,GO:0006468	nucleus|ATP binding|cyclin-dependent protein serine/threonine kinase activity|RNA polymerase II CTD heptapeptide repeat kinase activity|protein phosphorylation
TraesCS1B02G120500	10.016	0.919302	19.1126	19.7949	4.30706	0.000330765	0.0029219	Up	0.953866	0.81564	0.769997	0	0.0458166	0.0809835		unnamed protein product [Triticum turgidum subsp. durum]	GO:0071465,GO:1902075	cellular response to desiccation|cellular response to salt
TraesCS1B02G125100	281.565	114.907	448.224	3.89874	1.96301	1.59e-15	1.75e-13	Up	15.6159	21.6396	14.641	4.92578	3.76253	5.23549	OsJ_17183	unnamed protein product [Triticum turgidum subsp. durum]	GO:0005788,GO:0051082,GO:0006457	endoplasmic reticulum lumen|unfolded protein binding|protein folding	ko04141	Protein processing in endoplasmic reticulum
TraesCS1B02G126000	19.7307	30.7916	8.66977	0.282031	-1.82608	0.0101423	0.0462608	Down	2.9234	0.605206	1.91567	5.88804	5.59802	8.56281		hypothetical protein TRIUR3_27007 [Triticum urartu]
TraesCS1B02G126900	34.0375	18.2009	49.8741	2.7452	1.45691	0.00582244	0.0301071	Up	3.70922	2.0397	3.54464	1.45913	0.76833	1.30148	T32A16.60	unnamed protein product [Triticum turgidum subsp. durum]	GO:0009507,GO:0009534,GO:0009535,GO:0010598,GO:0016491,GO:0048038,GO:0009767	chloroplast|chloroplast thylakoid|chloroplast thylakoid membrane|NAD(P)H dehydrogenase complex (plastoquinone)|oxidoreductase activity|quinone binding|photosynthetic electron transport chain
TraesCS1B02G132500	57.1506	82.3568	31.9443	0.388443	-1.36422	0.00086202	0.00643549	Down	1.02646	1.09791	1.38262	4.00559	3.13735	2.30503	MCK7.19	hypothetical protein TRIUR3_12620 [Triticum urartu]	GO:0005774,GO:0051015	vacuolar membrane|actin filament binding
TraesCS1B02G134700	3.64434	0	7.28868	39.8653	5.31706	0.00643982	0.0326011	Up	0.401598	1.24709	3.07023	0	0	0		hypothetical protein D1007_25418 [Hordeum vulgare]
TraesCS1B02G135700	128.825	80.0451	177.605	2.2122	1.14548	0.000124981	0.00129166	Up	8.5261	9.99902	7.23147	3.08282	4.35889	4.69359		unnamed protein product [Triticum turgidum subsp. durum]
TraesCS1B02G136000	86.8816	11.7437	162.019	13.7221	3.77843	1.75e-21	4.13e-19	Up	9.64626	11.6716	12.5283	0.820464	0.720047	1.01818		unnamed protein product [Triticum turgidum subsp. durum]
TraesCS1B02G136600	65.7792	40.2089	91.3496	2.27126	1.18349	0.00159393	0.0106983	Up	8.97766	8.96096	13.4234	4.97792	4.60482	4.80008		predicted protein [Hordeum vulgare subsp. vulgare]
TraesCS1B02G136900	270.976	163.537	378.415	2.30749	1.20632	1.02e-05	0.000149749	Up	76.2033	60.2613	54.7942	17.6758	31.3735	37.1236		unnamed protein product [Triticum turgidum subsp. durum]
TraesCS1B02G137000	273.589	163.141	384.036	2.34793	1.23139	6.65e-06	0.000103566	Up	115.452	103.149	94.9156	26.6283	58.8454	53.4993		unnamed protein product [Triticum turgidum subsp. durum]
TraesCS1B02G137100	30.0438	43.9829	16.1047	0.364998	-1.45404	0.0104139	0.0472647	Down	0.1056	0.300594	0.273909	0.564954	0.77288	0.605727	T4C15.17	unnamed protein product [Triticum turgidum subsp. durum]	GO:0000775,GO:0005634,GO:0042054,GO:0018024,GO:0008270,GO:0031048,GO:0016571,GO:0040029,GO:0010200	chromosome, centromeric region|nucleus|histone methyltransferase activity|histone-lysine N-methyltransferase activity|zinc ion binding|chromatin silencing by small RNA|histone methylation|regulation of gene expression, epigenetic|response to chitin
TraesCS1B02G137200	727.875	397.277	1058.47	2.66336	1.41325	3.21e-13	2.44e-11	Up	110.553	80.7627	75.1729	30.4642	39.3223	34.6754		unnamed protein product [Triticum turgidum subsp. durum]
TraesCS1B02G138700	25.7582	43.4867	8.02965	0.184868	-2.43543	0.000339859	0.00299205	Down	0.384757	0.365076	0.0700352	0.928316	1.6294	2.09743	Solyc09g092500.1.1	crocetin glucosyltransferase, chloroplastic-like [Aegilops tauschii subsp. tauschii]	GO:0043231,GO:0080043,GO:0080044,GO:0008194	intracellular membrane-bounded organelle|quercetin 3-O-glucosyltransferase activity|quercetin 7-O-glucosyltransferase activity|UDP-glycosyltransferase activity
TraesCS1B02G139500	570.334	257.405	883.264	3.42631	1.77666	4.97e-16	5.83e-14	Up	15.8441	19.3891	17.1019	3.75129	6.93196	5.25887	F18B13.1	unnamed protein product [Triticum turgidum subsp. durum]	GO:0005737,GO:0005829,GO:0005634,GO:0005886,GO:0005524,GO:0046686,GO:0009408	cytoplasm|cytosol|nucleus|plasma membrane|ATP binding|response to cadmium ion|response to heat
TraesCS1B02G139900	73.6263	45.77	101.483	2.20337	1.13971	0.0057666	0.0298804	Up	7.22002	8.96819	7.25449	1.72685	4.22745	5.07549		unnamed protein product [Triticum turgidum subsp. durum]
TraesCS1B02G142000	96.2511	143.23	49.2725	0.344876	-1.53585	0.000193008	0.00186359	Down	2.62536	1.23524	0.847149	4.28127	6.42694	3.61189	OJ1097_A12.3	unnamed protein product [Triticum turgidum subsp. durum]	GO:0005829,GO:0005524,GO:0008865,GO:0004340,GO:0005536,GO:0019158,GO:0001678,GO:0006096	cytosol|ATP binding|fructokinase activity|glucokinase activity|glucose binding|mannokinase activity|cellular glucose homeostasis|glycolytic process	ko00010,ko00051,ko00052,ko00500,ko00520	Glycolysis / Gluconeogenesis|Fructose and mannose metabolism|Galactose metabolism|Starch and sucrose metabolism|Amino sugar and nucleotide sugar metabolism
TraesCS1B02G142100	53.8279	24.1452	83.5106	3.4751	1.79706	5.62e-05	0.000654082	Up	2.24201	2.5992	3.16685	1.16654	0.462346	0.788036		unnamed protein product [Triticum turgidum subsp. durum]
TraesCS1B02G143400	63.4483	31.6199	95.2766	3.01331	1.59135	2e-05	0.000269434	Up	3.29451	3.44497	3.52466	1.26955	1.03989	1.24725	FGRRES_07406	probable tRNA N6-adenosine threonylcarbamoyltransferase [Aegilops tauschii subsp. tauschii]	GO:0005737,GO:0000408,GO:0005634,GO:0046872,GO:0061711,GO:0002949	cytoplasm|EKC/KEOPS complex|nucleus|metal ion binding|N(6)-L-threonylcarbamoyladenine synthase activity|tRNA threonylcarbamoyladenosine modification
TraesCS1B02G144300	741.305	460.555	1022.05	2.21778	1.14912	2.71e-10	1.22e-08	Up	78.7247	97.031	102.1	43.5698	37.3001	49.7788	OJ1430_B02.2	60S ribosomal protein L11 [Triticum urartu]	GO:0022625,GO:0005634,GO:0019843,GO:0003735,GO:0000027,GO:0006412	cytosolic large ribosomal subunit|nucleus|rRNA binding|structural constituent of ribosome|ribosomal large subunit assembly|translation	ko03010	Ribosome
TraesCS1B02G146100	724.656	380.97	1068.34	2.79941	1.48512	7.56e-15	7.45e-13	Up	66.1937	72.6286	77.0439	21.8234	25.0026	33.4221	RPS7	unnamed protein product [Triticum turgidum subsp. durum]	GO:0005840,GO:0003735,GO:0006412	ribosome|structural constituent of ribosome|translation	ko03010	Ribosome
TraesCS1B02G146200	1220.18	293.571	2146.78	7.32063	2.87197	6.88e-69	4.76e-65	Up	46.6379	45.5543	49.1411	7.88468	5.55842	6.73702	OJ1384_A02.2	unnamed protein product [Triticum turgidum subsp. durum]	GO:0042555,GO:0005634,GO:0005524,GO:0003677,GO:0003678,GO:0046872,GO:0007049,GO:0006270	MCM complex|nucleus|ATP binding|DNA binding|DNA helicase activity|metal ion binding|cell cycle|DNA replication initiation	ko03030	DNA replication
TraesCS1B02G147300	197.494	279.79	115.199	0.412466	-1.27765	1.19e-06	2.31e-05	Down	4.59846	4.39091	4.16569	14.5388	10.4753	8.42257	F2N1.14	unnamed protein product [Triticum turgidum subsp. durum]	GO:0005794,GO:0016021,GO:0016413	Golgi apparatus|integral component of membrane|O-acetyltransferase activity
TraesCS1B02G148600	49.6497	75.9729	23.3265	0.30741	-1.70176	4.93e-05	0.000584811	Down	1.47774	1.25647	1.21043	4.84981	4.13964	4.43144		unnamed protein product [Triticum turgidum subsp. durum]
TraesCS1B02G149700	227.802	119.58	336.024	2.81124	1.49121	1.33e-10	6.36e-09	Up	5.73498	5.71954	5.89397	2.02789	2.61615	1.80878	MUS1	unnamed protein product [Triticum turgidum subsp. durum]	GO:0032300,GO:0032301,GO:0032302,GO:0000228,GO:0005524,GO:0003684,GO:0008094,GO:0000406,GO:0000400,GO:0000404,GO:0042803,GO:0019901,GO:0000403,GO:0007050,GO:0036297,GO:0043570,GO:0006311,GO:0000710,GO:0006298,GO:0006312,GO:0045128,GO:0051096,GO:0006301,GO:0006290,GO:0043111	mismatch repair complex|MutSalpha complex|MutSbeta complex|nuclear chromosome|ATP binding|damaged DNA binding|DNA-dependent ATPase activity|double-strand/single-strand DNA junction binding|four-way junction DNA binding|heteroduplex DNA loop binding|protein homodimerization activity|protein kinase binding|Y-form DNA binding|cell cycle arrest|interstrand cross-link repair|maintenance of DNA repeat …	ko03430	Mismatch repair
TraesCS1B02G150400	423.171	571.341	275.001	0.48121	-1.05526	6.84e-07	1.43e-05	Down	7.37061	6.04224	10.3707	17.8454	16.5231	17.0715	OsI_018948	unnamed protein product [Triticum turgidum subsp. durum]	GO:0009507,GO:0004325,GO:0006783	chloroplast|ferrochelatase activity|heme biosynthetic process	ko00860	Porphyrin and chlorophyll metabolism
TraesCS1B02G150800	355.663	478.473	232.853	0.487099	-1.03771	3.15e-07	7.18e-06	Down	5.11996	5.36331	4.78654	12.555	11.1994	9.07799	MQD19.8	unnamed protein product [Triticum turgidum subsp. durum]	GO:0009507,GO:0009941,GO:0016021	chloroplast|chloroplast envelope|integral component of membrane
TraesCS1B02G152500	198.259	268.743	127.776	0.475855	-1.07141	6.69e-06	0.000104114	Down	7.46711	5.9773	6.95909	16.8568	13.1989	14.7269	SPAC25B8.05	unnamed protein product [Triticum turgidum subsp. durum]	GO:0005737,GO:0005829,GO:0005634,GO:0016829,GO:0009982,GO:0003723,GO:1990481,GO:0031119	cytoplasm|cytosol|nucleus|lyase activity|pseudouridine synthase activity|RNA binding|mRNA pseudouridine synthesis|tRNA pseudouridine synthesis
TraesCS1B02G153400	347.759	468.589	226.929	0.484744	-1.0447	2.14e-05	0.000285596	Down	3.46864	3.67049	2.21099	7.45044	7.6782	5.12399	T10D10.14	unnamed protein product [Triticum turgidum subsp. durum]	GO:0005737,GO:0016604,GO:0005634,GO:0007623,GO:0009908,GO:0048574,GO:0048510,GO:0009416	cytoplasm|nuclear body|nucleus|circadian rhythm|flower development|long-day photoperiodism, flowering|regulation of timing of transition from vegetative to reproductive phase|response to light stimulus
TraesCS1B02G154100	691.896	925.238	458.554	0.496002	-1.01158	5.94e-07	1.26e-05	Down	10.653	7.85042	10.2684	25.1226	20.0827	15.4204	F4I10.140	unnamed protein product [Triticum turgidum subsp. durum]	GO:0019005,GO:0010252,GO:1905393,GO:0016567,GO:0031146,GO:0006511	SCF ubiquitin ligase complex|auxin homeostasis|plant organ formation|protein ubiquitination|SCF-dependent proteasomal ubiquitin-dependent protein catabolic process|ubiquitin-dependent protein catabolic process
TraesCS1B02G154500	733.87	317.951	1149.79	3.61116	1.85246	2.75e-18	4.44e-16	Up	97.413	99.5018	99.1913	26.7104	20.4224	38.2164	OsJ_31536	probable histone H2A variant 2 [Aegilops tauschii subsp. tauschii]	GO:0000790,GO:0000786,GO:0003677,GO:0046982,GO:0006325	nuclear chromatin|nucleosome|DNA binding|protein heterodimerization activity|chromatin organization
TraesCS1B02G157400	404.915	565.488	244.342	0.432516	-1.20918	9.46e-09	3.04e-07	Down	3.827	2.61449	3.56663	9.49045	7.7511	6.92498	OsJ_15568	unnamed protein product [Triticum turgidum subsp. durum]
TraesCS1B02G158300	257.847	397.27	118.424	0.297945	-1.74688	1.96e-13	1.55e-11	Down	3.51464	2.65634	4.44779	12.3599	11.3094	13.3993		unnamed protein product [Triticum turgidum subsp. durum]
TraesCS1B02G158500	96.4358	142.941	49.9305	0.349618	-1.51615	2.49e-06	4.42e-05	Down	1.97897	1.59709	1.795	5.19343	6.44762	4.42107	F12E4.310	ras-related protein RABC2a-like [Aegilops tauschii subsp. tauschii]	GO:0005794,GO:0005777,GO:0005886,GO:0005525,GO:0030742,GO:0003924,GO:0080115,GO:0006886,GO:0032482	Golgi apparatus|peroxisome|plasma membrane|GTP binding|GTP-dependent protein binding|GTPase activity|myosin XI tail binding|intracellular protein transport|Rab protein signal transduction
TraesCS1B02G159100	74.0959	101.213	46.979	0.465128	-1.1043	0.00292227	0.0173863	Down	3.75118	2.23759	3.61077	9.04391	6.18105	6.33173	F24D7.1	unnamed protein product [Triticum turgidum subsp. durum]	GO:0005829,GO:0005524,GO:0061631,GO:0004842,GO:0006511	cytosol|ATP binding|ubiquitin conjugating enzyme activity|ubiquitin-protein transferase activity|ubiquitin-dependent protein catabolic process	ko04120	Ubiquitin mediated proteolysis
TraesCS1B02G159600	498.027	734.566	261.489	0.35621	-1.4892	6.43e-12	3.89e-10	Down	4.86621	4.00427	5.83078	18.0685	13.9233	11.1088		unnamed protein product [Triticum turgidum subsp. durum]
TraesCS1B02G160100	33.1438	17.3142	48.9734	2.84626	1.50907	0.00992681	0.045491	Up	1.24426	1.0394	1.14435	0.467142	0.675242	0.127878		unnamed protein product [Triticum turgidum subsp. durum]
TraesCS1B02G161100	122.131	59.416	184.846	3.12572	1.64419	9.07e-07	1.83e-05	Up	7.33359	11.5059	8.41235	4.35455	2.44582	2.38673	OJ1695_D07.19	unnamed protein product [Triticum turgidum subsp. durum]	GO:0000775,GO:0005730,GO:0051301,GO:0045144	chromosome, centromeric region|nucleolus|cell division|meiotic sister chromatid segregation
TraesCS1B02G162300	1182.21	510.706	1853.71	3.63087	1.86032	4.12e-37	3.13e-34	Up	52.4184	54.7605	52.7769	15.5638	16.4562	14.0439	CPNA	unnamed protein product [Triticum turgidum subsp. durum]	GO:0005829,GO:0005759,GO:0005739,GO:0005524,GO:0051117,GO:0051082,GO:0006458,GO:0007005,GO:0006457,GO:0045041,GO:0042026	cytosol|mitochondrial matrix|mitochondrion|ATP binding|ATPase binding|unfolded protein binding|'de novo' protein folding|mitochondrion organization|protein folding|protein import into mitochondrial intermembrane space|protein refolding	ko03018	RNA degradation
TraesCS1B02G164000	727.755	1249.47	206.038	0.164962	-2.59979	2.94e-28	1.3e-25	Down	9.33657	9.62408	6.67047	47.3059	75.3394	40.2614		unnamed protein product [Triticum turgidum subsp. durum]
TraesCS1B02G164400	90.1868	122.337	58.0368	0.475404	-1.07277	0.00417671	0.023173	Down	1.33825	1.28449	1.91332	4.90069	2.87622	2.20935		phosphoenolpyruvate carboxylase kinase 2-like [Aegilops tauschii subsp. tauschii]
TraesCS1B02G164900	29.8681	43.4713	16.265	0.374434	-1.41722	0.0094194	0.0436761	Down	0.615611	0.756703	0.630317	2.37326	1.23267	1.99099	F18E5.90	unnamed protein product [Triticum turgidum subsp. durum]	GO:0005524,GO:0003919,GO:0016787,GO:0000287,GO:0008531,GO:0009398,GO:0009231	ATP binding|FMN adenylyltransferase activity|hydrolase activity|magnesium ion binding|riboflavin kinase activity|FMN biosynthetic process|riboflavin biosynthetic process	ko00740	Riboflavin metabolism
TraesCS1B02G166100	675.575	246.596	1104.55	4.46639	2.15911	3e-21	6.87e-19	Up	81.5888	98.3565	91.5379	13.5266	21.8767	27.8021	T27C4.4	SET-domain containing protein lysinemethyltransferase family protein [Striga asiatica]	GO:0022625,GO:0005730,GO:0070180,GO:0003735,GO:0006412	cytosolic large ribosomal subunit|nucleolus|large ribosomal subunit rRNA binding|structural constituent of ribosome|translation	ko03010	Ribosome
TraesCS1B02G170300	136.139	67.2111	205.066	3.05408	1.61074	5.13e-08	1.41e-06	Up	2.06693	3.17902	2.41043	0.999594	0.761147	0.866509	F1O17.7	unnamed protein product [Triticum turgidum subsp. durum]	GO:0009507,GO:0009570,GO:0005737,GO:0005739,GO:0005524,GO:0046872,GO:0004642,GO:0006189,GO:0006541,GO:0055046,GO:0009555	chloroplast|chloroplast stroma|cytoplasm|mitochondrion|ATP binding|metal ion binding|phosphoribosylformylglycinamidine synthase activity|'de novo' IMP biosynthetic process|glutamine metabolic process|microgametogenesis|pollen development	ko00230	Purine metabolism
TraesCS1B02G170400	91.9182	126.918	56.9184	0.449175	-1.15465	0.000397981	0.00341445	Down	1.5808	1.23283	1.13521	3.13483	3.49278	2.57941	F15H18.4	pentatricopeptide repeat-containing protein At5g04780-like [Aegilops tauschii subsp. tauschii]
TraesCS1B02G170500	45.6927	89.7637	1.62168	0.0181039	-5.78756	5.33e-13	3.94e-11	Down	0.0818071	0.0423395	0.0893453	3.86175	6.1004	2.35624		unnamed protein product [Triticum turgidum subsp. durum]
TraesCS1B02G171800	562.626	245.503	879.749	3.5761	1.83839	5.61e-21	1.24e-18	Up	16.8741	20.7123	17.5942	4.36669	5.49938	6.2188	FAO1	unnamed protein product [Triticum turgidum subsp. durum]	GO:0016021,GO:0050660,GO:0046577,GO:0006066,GO:0055114,GO:0009409	integral component of membrane|flavin adenine dinucleotide binding|long-chain-alcohol oxidase activity|alcohol metabolic process|oxidation-reduction process|response to cold
TraesCS1B02G172100	229.912	109.005	350.819	3.20854	1.68192	3.94e-12	2.49e-10	Up	23.2632	19.1558	22.8725	5.33102	7.88305	7.92976	OsJ_31895	unnamed protein product [Triticum turgidum subsp. durum]	GO:0005634,GO:0003677,GO:0009299,GO:0007275,GO:0090698,GO:0009416	nucleus|DNA binding|mRNA transcription|multicellular organism development|post-embryonic plant morphogenesis|response to light stimulus
TraesCS1B02G172400	1129.61	737.762	1521.46	2.06347	1.04507	2.34e-10	1.06e-08	Up	63.9333	64.6083	77.0001	38.0134	37.6415	28.4556		cytosolic malate dehydrogenase [Triticum aestivum]	GO:0005886,GO:0030060,GO:0005975,GO:0006108,GO:0006734,GO:0006107,GO:0006099	plasma membrane|L-malate dehydrogenase activity|carbohydrate metabolic process|malate metabolic process|NADH metabolic process|oxaloacetate metabolic process|tricarboxylic acid cycle	ko00020,ko00270,ko00620,ko00630,ko00710	Citrate cycle (TCA cycle)|Cysteine and methionine metabolism|Pyruvate metabolism|Glyoxylate and dicarboxylate metabolism|Carbon fixation in photosynthetic organisms
TraesCS1B02G173300	62.6138	87.6266	37.6009	0.427606	-1.22565	0.00300885	0.0177937	Down	2.08279	2.73083	3.56372	4.45716	7.66989	8.20196	F25L23.140	unnamed protein product [Triticum turgidum subsp. durum]	GO:0005737,GO:0005743,GO:0005739,GO:0005744,GO:0009734,GO:0006952,GO:0031348,GO:1900425,GO:1902289,GO:2000378,GO:1902009,GO:0030150,GO:2000012,GO:0002237	cytoplasm|mitochondrial inner membrane|mitochondrion|TIM23 mitochondrial import inner membrane translocase complex|auxin-activated signaling pathway|defense response|negative regulation of defense response|negative regulation of defense response to bacterium|negative regulation of defense response to oomycetes|negative regulation of reactive oxygen species metabolic process|positive regulation of…
TraesCS1B02G174500	282	184.18	379.82	2.06634	1.04708	2.6e-06	4.58e-05	Up	10.229	10.9532	11.8531	6.52359	5.93499	4.29153		predicted protein [Hordeum vulgare subsp. vulgare]
TraesCS1B02G175000	202.373	274.471	130.275	0.475236	-1.07328	4.5e-05	0.000541408	Down	2.89165	3.25656	3.51181	9.1147	7.00245	5.17223		unnamed protein product [Triticum turgidum subsp. durum]
TraesCS1B02G176400	28.4585	42.1348	14.7822	0.351801	-1.50717	0.00749468	0.0367089	Down	0.753711	0.325071	0.411581	1.42317	1.59593	1.41045	SPAC6B12.04c	unnamed protein product [Triticum turgidum subsp. durum]	GO:0005829,GO:0005739,GO:0005634,GO:0047536,GO:0016212,GO:0030170,GO:0006520,GO:0034276	cytosol|mitochondrion|nucleus|2-aminoadipate transaminase activity|kynurenine-oxoglutarate transaminase activity|pyridoxal phosphate binding|cellular amino acid metabolic process|kynurenic acid biosynthetic process
TraesCS1B02G177800	77.5657	112.272	42.8593	0.382173	-1.3877	9.51e-05	0.0010239	Down	2.64142	3.22022	2.17964	8.71905	6.35498	6.99184		uncharacterized protein LOC109751961 [Aegilops tauschii subsp. tauschii]
TraesCS1B02G180300	154.647	244.707	64.5871	0.263684	-1.92312	1.18e-10	5.68e-09	Down	3.88614	7.19422	4.32586	19.0974	22.7871	19.3361	F7A10.21	protein FLX-like 3 [Hordeum vulgare]	GO:0030154,GO:0009908	cell differentiation|flower development
TraesCS1B02G182600	155.25	100.886	209.614	2.07246	1.05135	0.000533241	0.00436057	Up	6.23181	10.1263	6.95814	2.80481	4.69229	4.24891	F26F24.28	ubiquitin-40S ribosomal protein S27a-2-like [Aegilops tauschii subsp. tauschii]			ko03010	Ribosome
TraesCS1B02G182700	85.6386	52.9429	118.334	2.2337	1.15944	0.000641462	0.00506902	Up	15.0008	15.5274	15.7171	5.98738	9.56603	6.07277	F26F24.28	ubiquitin-40S ribosomal protein S27a-2-like [Aegilops tauschii subsp. tauschii]			ko03010	Ribosome
TraesCS1B02G186800	249.278	98.759	399.798	4.04761	2.01707	1.96e-15	2.13e-13	Up	28.109	18.2973	28.0406	5.69063	7.87539	5.60203	K3G17.3	unnamed protein product [Triticum turgidum subsp. durum]	GO:0005618,GO:0005881,GO:0005874,GO:0005815,GO:0035371,GO:0005730,GO:0005634,GO:0009524,GO:0005819,GO:0051233,GO:0008017,GO:0051010,GO:0051301,GO:0030865,GO:0035372,GO:1904825,GO:0031110,GO:0051225,GO:0009652	cell wall|cytoplasmic microtubule|microtubule|microtubule organizing center|microtubule plus-end|nucleolus|nucleus|phragmoplast|spindle|spindle midzone|microtubule binding|microtubule plus-end binding|cell division|cortical cytoskeleton organization|protein localization to microtubule|protein localization to microtubule plus-end|regulation of microtubule polymerization or depolymerization|spindle…
TraesCS1B02G188400	15.4275	4.21013	26.6449	6.4629	2.69218	0.00389667	0.0219159	Up	1.92109	0.475519	1.18589	0.315431	0.276825	0	F21J9.13	very-long-chain 3-oxoacyl-CoA reductase-like protein At1g24470 [Aegilops tauschii subsp. tauschii]	GO:0005783,GO:0005789,GO:0016021,GO:0045703	endoplasmic reticulum|endoplasmic reticulum membrane|integral component of membrane|ketoreductase activity	ko00062,ko01040	Fatty acid elongation|Biosynthesis of unsaturated fatty acids
TraesCS1B02G192500	268.853	97.5598	440.146	4.48937	2.16651	1.8e-13	1.44e-11	Up	35.0949	40.0507	37.543	6.44053	5.82891	13.7372	OsJ_026648	unnamed protein product [Triticum turgidum subsp. durum]	GO:0000786,GO:0005634,GO:0003677,GO:0046982	nucleosome|nucleus|DNA binding|protein heterodimerization activity
TraesCS1B02G193100	164.017	220.633	107.401	0.486053	-1.04081	0.000230148	0.00215472	Down	8.04201	11.8785	11.1515	21.6118	17.669	27.3491	F6N7.27	unnamed protein product [Triticum turgidum subsp. durum]	GO:0009507,GO:0009535,GO:0016021	chloroplast|chloroplast thylakoid membrane|integral component of membrane
TraesCS1B02G194100	26.1013	40.4307	11.772	0.290142	-1.78517	0.00740847	0.0363839	Down	0.453085	1.05523	0.618544	2.42399	1.06366	4.14723	OSJNBb0038A07.2	unnamed protein product [Triticum turgidum subsp. durum]	GO:0005737,GO:0004364,GO:0006749	cytoplasm|glutathione transferase activity|glutathione metabolic process	ko00480	Glutathione metabolism
TraesCS1B02G194900	154.512	237.398	71.6262	0.301692	-1.72885	1.49e-07	3.66e-06	Down	2.89179	5.64314	2.27809	13.6658	11.8361	12.1731	F14N23.26	unnamed protein product [Triticum turgidum subsp. durum]	GO:0009507,GO:0005737,GO:0005829,GO:0004364,GO:0009704,GO:0006749,GO:0048527,GO:0080148,GO:0040008,GO:0060416,GO:0080167,GO:0009651,GO:0009407	chloroplast|cytoplasm|cytosol|glutathione transferase activity|de-etiolation|glutathione metabolic process|lateral root development|negative regulation of response to water deprivation|regulation of growth|response to growth hormone|response to karrikin|response to salt stress|toxin catabolic process	ko00480	Glutathione metabolism
TraesCS1B02G195600	10.1445	17.4042	2.88472	0.166968	-2.58236	0.00823128	0.0394754	Down	0.18475	0.0764945	0.0807097	1.02329	0.408205	0.721526		unnamed protein product [Triticum turgidum subsp. durum]
TraesCS1B02G196600	224.102	341.569	106.635	0.312431	-1.67839	1.12e-06	2.19e-05	Down	6.14647	2.96619	5.12535	20.7024	7.7538	18.9765	T9I4.13	unnamed protein product [Triticum turgidum subsp. durum]	GO:0005794,GO:0000139,GO:0016021,GO:0004252	Golgi apparatus|Golgi membrane|integral component of membrane|serine-type endopeptidase activity
TraesCS1B02G197200	207.818	135.996	279.64	2.05169	1.03681	1.56e-05	0.000216543	Up	8.62115	8.57198	10.5292	4.12315	4.40367	5.52102	F11C10.16	unnamed protein product [Triticum turgidum subsp. durum]	GO:0016021,GO:0016020,GO:0005743,GO:0032977	integral component of membrane|membrane|mitochondrial inner membrane|membrane insertase activity	ko03060	Protein export
TraesCS1B02G197400	72.5411	96.8504	48.2317	0.496928	-1.00889	0.0100156	0.0457933	Down	2.38744	1.61388	3.56527	4.29336	5.00592	6.46968	MTG10.19	unnamed protein product [Triticum turgidum subsp. durum]	GO:0016021,GO:0005743,GO:0005739,GO:0032977	integral component of membrane|mitochondrial inner membrane|mitochondrion|membrane insertase activity	ko03060	Protein export
TraesCS1B02G198400	188.429	113.794	263.064	2.30481	1.20465	2e-05	0.000269872	Up	15.9763	18.4477	14.11	6.09873	5.73461	10.0799	F11A6.4	mitochondrial import inner membrane translocase subunit TIM23-1-like [Hordeum vulgare]	GO:0031305,GO:0005743,GO:0005744,GO:0015450,GO:0008320,GO:0030150,GO:0006626	integral component of mitochondrial inner membrane|mitochondrial inner membrane|TIM23 mitochondrial import inner membrane translocase complex|P-P-bond-hydrolysis-driven protein transmembrane transporter activity|protein transmembrane transporter activity|protein import into mitochondrial matrix|protein targeting to mitochondrion
TraesCS1B02G199500	30.6378	13.7347	47.5409	3.47548	1.79721	0.00699675	0.0347812	Up	2.7955	4.68494	2.61694	1.67572	0.147063	1.23473		unnamed protein product [Triticum turgidum subsp. durum]
TraesCS1B02G199600	65.8282	106.375	25.2816	0.237185	-2.07591	1.64e-06	3.05e-05	Down	0.451798	1.10234	1.05735	3.81862	4.88428	2.80423	F1N19.23	unnamed protein product [Triticum turgidum subsp. durum]	GO:0005737,GO:0005829,GO:0004123,GO:0003962,GO:0018826,GO:0030170,GO:0071266,GO:0009970,GO:0042631,GO:0019343,GO:0019458,GO:0051289,GO:0019346	cytoplasm|cytosol|cystathionine gamma-lyase activity|cystathionine gamma-synthase activity|methionine gamma-lyase activity|pyridoxal phosphate binding|'de novo' L-methionine biosynthetic process|cellular response to sulfate starvation|cellular response to water deprivation|cysteine biosynthetic process via cystathionine|methionine catabolic process via 2-oxobutanoate|protein homotetramerization|t…	ko00270,ko00450	Cysteine and methionine metabolism|Selenocompound metabolism
TraesCS1B02G200700	292.837	415.184	170.49	0.411076	-1.28252	7e-08	1.87e-06	Down	5.01174	3.30126	4.81883	13.7044	9.43097	10.2079	ATEG_04335	unnamed protein product [Triticum turgidum subsp. durum]	GO:0005634,GO:0005524,GO:0030983,GO:0006298	nucleus|ATP binding|mismatched DNA binding|mismatch repair
TraesCS1B02G201600	41.7341	24.213	59.2551	2.46713	1.30284	0.0076798	0.0374126	Up	1.19507	1.04804	0.906383	0.647717	0.458421	0.243086	F17M5	protein ROOT PRIMORDIUM DEFECTIVE 1 [Aegilops tauschii subsp. tauschii]	GO:0010102,GO:0008285	lateral root morphogenesis|negative regulation of cell proliferation
TraesCS1B02G202700	208.195	127.566	288.823	2.26464	1.17928	7.09e-05	0.000798158	Up	8.89441	12.3859	8.24642	5.51767	2.75696	5.37289	OsJ_030877	unnamed protein product [Triticum turgidum subsp. durum]	GO:0016021,GO:0015267	integral component of membrane|channel activity
TraesCS1B02G203200	68.3644	40.6957	96.0331	2.35896	1.23815	0.00571999	0.0296858	Up	3.36416	5.06511	3.29839	2.16555	0.71797	2.31415	H0115B09.7	probable receptor-like protein kinase At4g10390 [Aegilops tauschii subsp. tauschii]	GO:0005886,GO:0005524,GO:0043621,GO:0004713,GO:0004675,GO:0018108,GO:0006468,GO:0010310,GO:1902882,GO:1901000,GO:0009409,GO:0006979,GO:1902074,GO:0009651,GO:0009414	plasma membrane|ATP binding|protein self-association|protein tyrosine kinase activity|transmembrane receptor protein serine/threonine kinase activity|peptidyl-tyrosine phosphorylation|protein phosphorylation|regulation of hydrogen peroxide metabolic process|regulation of response to oxidative stress|regulation of response to salt stress|response to cold|response to oxidative stress|response to sa…
TraesCS1B02G203500	748.62	1059.51	437.728	0.413353	-1.27455	2.26e-12	1.5e-10	Down	12.7091	14.3718	11.1938	37.3298	32.3081	27.379	OSJNBa0076F20.3	unnamed protein product [Triticum turgidum subsp. durum]	GO:0031305,GO:0051539,GO:0009055,GO:0004174,GO:0046872,GO:0043783,GO:0048039	integral component of mitochondrial inner membrane|4 iron, 4 sulfur cluster binding|electron transfer activity|electron-transferring-flavoprotein dehydrogenase activity|metal ion binding|oxidoreductase activity, oxidizing metal ions with flavin as acceptor|ubiquinone binding
TraesCS1B02G207900	57.5354	83.116	31.9547	0.3843	-1.37969	0.00147702	0.0100421	Down	0.929413	0.929974	1.31957	2.45692	4.20975	1.96611	T6K21.1	unnamed protein product [Triticum turgidum subsp. durum]	GO:0005829,GO:0005793,GO:0000139,GO:0005802,GO:0005096,GO:0046872,GO:0048205,GO:0006888,GO:0006890	cytosol|endoplasmic reticulum-Golgi intermediate compartment|Golgi membrane|trans-Golgi network|GTPase activator activity|metal ion binding|COPI coating of Golgi vesicle|ER to Golgi vesicle-mediated transport|retrograde vesicle-mediated transport, Golgi to ER	ko04144	Endocytosis
TraesCS1B02G209100	458.7	615.535	301.865	0.490386	-1.02801	4.36e-07	9.61e-06	Down	21.7323	15.4618	17.1725	32.3759	43.7988	39.476	OSJNBa0027L23.5	unnamed protein product [Triticum turgidum subsp. durum]	GO:0005737,GO:0005829,GO:0005524,GO:0047325,GO:0052726,GO:0052725,GO:0000287,GO:0052746,GO:0032957	cytoplasm|cytosol|ATP binding|inositol tetrakisphosphate 1-kinase activity|inositol-1,3,4-trisphosphate 5-kinase activity|inositol-1,3,4-trisphosphate 6-kinase activity|magnesium ion binding|inositol phosphorylation|inositol trisphosphate metabolic process	ko00562,ko04070	Inositol phosphate metabolism|Phosphatidylinositol signaling system
TraesCS1B02G209700	107.863	161.544	54.1815	0.334954	-1.57796	6.63e-07	1.39e-05	Down	2.13977	1.85765	1.9977	4.60514	6.7867	7.24469	CCR1	unnamed protein product [Triticum turgidum subsp. durum]
TraesCS1B02G210600	225.623	100.184	351.061	3.4903	1.80335	1.93e-10	8.98e-09	Up	15.9937	11.304	16.3678	3.36364	3.42256	6.163		unnamed protein product [Triticum turgidum subsp. durum]
TraesCS1B02G212100	106.072	57.7561	154.388	2.68879	1.42696	0.000106536	0.00112742	Up	6.15671	7.56181	9.03227	4.39561	2.94398	1.57007		unnamed protein product [Triticum turgidum subsp. durum]
TraesCS1B02G213900	483.158	308.111	658.205	2.13516	1.09435	1.69e-08	5.2e-07	Up	23.2765	24.2006	25.1581	12.3965	9.39575	13.6827	T18N14.50	unnamed protein product [Triticum turgidum subsp. durum]	GO:0005737,GO:0005886,GO:0008289,GO:0007049,GO:0051301	cytoplasm|plasma membrane|lipid binding|cell cycle|cell division
TraesCS1B02G218700	145.448	27.4423	263.453	9.60595	3.26393	1.88e-21	4.4e-19	Up	11.7825	17.9502	21.315	1.59729	2.60333	1.35686	F4B14.110	unnamed protein product [Triticum turgidum subsp. durum]	GO:0009535,GO:0016021,GO:0046872	chloroplast thylakoid membrane|integral component of membrane|metal ion binding
TraesCS1B02G221200	8.79928	1.98246	15.6161	7.87931	2.97807	0.00568746	0.0295391	Up	0.719064	0.697789	0.834406	0.0565731	0.198596	0.0438788	TIC32	unnamed protein product [Triticum turgidum subsp. durum]	GO:0009706,GO:0005516,GO:0016491,GO:0015031	chloroplast inner membrane|calmodulin binding|oxidoreductase activity|protein transport
TraesCS1B02G221600	97.6573	55.5362	139.778	2.52059	1.33376	0.00183803	0.0119775	Up	24.4111	12.2609	9.44931	8.29817	3.18612	7.64294	SlH4	uncharacterized protein LOC109762336 [Aegilops tauschii subsp. tauschii]	GO:0000786,GO:0005634,GO:0003677,GO:0046982,GO:0006334	nucleosome|nucleus|DNA binding|protein heterodimerization activity|nucleosome assembly
TraesCS1B02G222400	54.753	33.6264	75.8796	2.23972	1.16332	0.0102067	0.0464863	Up	1.90332	2.2985	2.22306	0.465875	1.08055	1.41954	OSJNBa0082M15.18	uncharacterized protein LOC109766555 [Aegilops tauschii subsp. tauschii]	GO:0009507,GO:0009295,GO:0016881,GO:0005524,GO:0009058,GO:0051301,GO:0010020,GO:0008360	chloroplast|nucleoid|acid-amino acid ligase activity|ATP binding|biosynthetic process|cell division|chloroplast fission|regulation of cell shape
TraesCS1B02G223400	159.254	87.1461	231.362	2.65156	1.40684	3.4e-08	9.78e-07	Up	5.76287	6.41072	5.53654	2.13719	2.43038	2.40473	F6N15.20	unnamed protein product [Triticum turgidum subsp. durum]	GO:0005634,GO:0003700,GO:0043565,GO:0030154,GO:0051301,GO:0007623,GO:0006355,GO:0048768	nucleus|DNA-binding transcription factor activity|sequence-specific DNA binding|cell differentiation|cell division|circadian rhythm|regulation of transcription, DNA-templated|root hair cell tip growth
TraesCS1B02G223600	307.627	183.123	432.13	2.35251	1.2342	1.3e-05	0.000185802	Up	32.7333	32.49	38.3614	7.99644	17.338	20.3576	MNJ7.16	unnamed protein product [Triticum turgidum subsp. durum]	GO:0016021,GO:0005747,GO:0055114	integral component of membrane|mitochondrial respiratory chain complex I|oxidation-reduction process
TraesCS1B02G224600	71.2681	103.56	38.9759	0.377011	-1.40732	0.000785891	0.00597969	Down	1.24861	2.00668	0.825373	4.7153	4.06559	2.63065	T3P18.16	flavin-containing monooxygenase FMO GS-OX-like 5 isoform X1 [Aegilops tauschii subsp. tauschii]	GO:0005773,GO:0050660,GO:0004497,GO:0004499,GO:0050661	vacuole|flavin adenine dinucleotide binding|monooxygenase activity|N,N-dimethylaniline monooxygenase activity|NADP binding
TraesCS1B02G224800	243.24	330.096	156.384	0.473527	-1.07848	4.37e-05	0.000527545	Down	3.80302	3.27678	3.57337	5.58965	10.7734	7.11503	F7K2.120	unnamed protein product [Triticum turgidum subsp. durum]	GO:0005829,GO:0043231,GO:0016020,GO:0008289,GO:0032934,GO:0015248	cytosol|intracellular membrane-bounded organelle|membrane|lipid binding|sterol binding|sterol transporter activity
TraesCS1B02G225300	25.6359	45.3094	5.9625	0.131041	-2.93191	8.73e-05	0.000953276	Down	0.0305676	0.253126	0.300458	2.61657	0.742929	1.28332	T20F21.27	unnamed protein product [Triticum turgidum subsp. durum]	GO:0016021,GO:0046872,GO:0016757,GO:0006486	integral component of membrane|metal ion binding|transferase activity, transferring glycosyl groups|protein glycosylation
TraesCS1B02G226100	468.769	294.21	643.328	2.18509	1.1277	1.61e-09	6.16e-08	Up	29.5242	27.6753	23.669	11.6142	13.5759	13.4547	OsJ_32421	unnamed protein product [Triticum turgidum subsp. durum]
TraesCS1B02G226800	68.797	98.9847	38.6093	0.390937	-1.35499	0.00239235	0.014797	Down	1.12073	0.592381	1.25005	3.30187	3.31924	1.30377	T2P11.4	unnamed protein product [Triticum turgidum subsp. durum]	GO:0005768,GO:0005794,GO:0000139,GO:0016021,GO:0016020,GO:0005802,GO:0005774,GO:0008757,GO:0052546	endosome|Golgi apparatus|Golgi membrane|integral component of membrane|membrane|trans-Golgi network|vacuolar membrane|S-adenosylmethionine-dependent methyltransferase activity|cell wall pectin metabolic process
TraesCS1B02G227100	121.961	75.9038	168.019	2.20229	1.139	0.00220595	0.0138686	Up	6.11665	7.86768	10.266	1.8117	4.22335	5.35725	T6A23.6	unnamed protein product [Triticum turgidum subsp. durum]	GO:0005829,GO:0005886,GO:0046872,GO:0050308	cytosol|plasma membrane|metal ion binding|sugar-phosphatase activity
TraesCS1B02G227500	76.731	102.979	50.4829	0.490516	-1.02763	0.00670302	0.0336708	Down	2.1881	2.84319	2.49142	5.27441	7.30334	3.49999		hypothetical protein D1007_20124 [Hordeum vulgare]
TraesCS1B02G230900	104.477	63.262	145.691	2.2922	1.19674	0.000342778	0.00301306	Up	4.39213	5.01023	4.5358	1.61729	1.71643	2.97553		unnamed protein product [Triticum turgidum subsp. durum]
TraesCS1B02G232000	172.358	112.05	232.667	2.0775	1.05485	7.05e-05	0.00079352	Up	7.64452	4.71629	6.55198	3.34576	2.90831	3.23759	B1026E06.38	unnamed protein product [Triticum turgidum subsp. durum]	GO:0005737,GO:0005634,GO:0005886,GO:0005524,GO:0004674,GO:0006468	cytoplasm|nucleus|plasma membrane|ATP binding|protein serine/threonine kinase activity|protein phosphorylation
TraesCS1B02G232600	45.6323	17.1527	74.1118	4.29979	2.10427	1.89e-05	0.000256006	Up	4.82361	2.16866	4.62953	0.736005	0.91506	1.14171		unnamed protein product [Triticum turgidum subsp. durum]
TraesCS1B02G233500	181.313	241.943	120.682	0.498977	-1.00295	7.06e-05	0.000794846	Down	4.66803	5.9157	6.28933	13.6745	11.3743	10.3079	K11J9.3	autophagy-related protein 3b [Triticum aestivum]	GO:0005829,GO:0006914,GO:0015031	cytosol|autophagy|protein transport	ko04136	Autophagy - other
TraesCS1B02G235100	225.69	315.645	135.734	0.429928	-1.21783	1.88e-07	4.5e-06	Down	6.25964	4.98718	5.26199	11.3182	15.0042	13.7419	B1036C05.12	unnamed protein product [Triticum turgidum subsp. durum]	GO:0005634,GO:0005886,GO:0003677,GO:0003700,GO:0045893,GO:0009408,GO:0009651,GO:0009414	nucleus|plasma membrane|DNA binding|DNA-binding transcription factor activity|positive regulation of transcription, DNA-templated|response to heat|response to salt stress|response to water deprivation
TraesCS1B02G238600	359.705	501.5	217.91	0.434683	-1.20197	4.66e-09	1.61e-07	Down	6.36972	4.54047	5.40224	12.2477	14.6925	12.2332	F27K19.170	unnamed protein product [Triticum turgidum subsp. durum]	GO:0005794,GO:0000139,GO:0016021,GO:0016413,GO:1990538,GO:0045893,GO:0009409,GO:0050826,GO:0045492	Golgi apparatus|Golgi membrane|integral component of membrane|O-acetyltransferase activity|xylan O-acetyltransferase activity|positive regulation of transcription, DNA-templated|response to cold|response to freezing|xylan biosynthetic process
TraesCS1B02G240600	55.2487	31.7525	78.745	2.46272	1.30026	0.00528263	0.0278867	Up	6.21083	5.59934	5.03265	0.924745	3.02492	3.12979		unnamed protein product [Triticum turgidum subsp. durum]
TraesCS1B02G242000	273.788	93.735	453.84	4.8322	2.27268	1.38e-17	2.03e-15	Up	14.5532	15.3206	15.1503	2.18279	4.75489	2.78136	SPAC6B12.10c	unnamed protein product [Triticum turgidum subsp. durum]	GO:0005658,GO:0005737,GO:0000790,GO:0005634,GO:0003896,GO:0046872,GO:0003697,GO:0006269,GO:1902981	alpha DNA polymerase:primase complex|cytoplasm|nuclear chromatin|nucleus|DNA primase activity|metal ion binding|single-stranded DNA binding|DNA replication, synthesis of RNA primer|synthesis of RNA primer involved in mitotic DNA replication	ko03030	DNA replication
TraesCS1B02G243200	447.788	145.621	749.956	5.12782	2.35835	8.71e-17	1.14e-14	Up	41.5401	54.798	58.4506	6.24253	8.68023	16.3489	MGL6.1	ethylene response factor [Triticum aestivum]	GO:0005737,GO:0005634,GO:0005886,GO:0003677,GO:0003700,GO:0043565,GO:0008219,GO:0009873,GO:0010286,GO:0045893,GO:0009735,GO:0009723,GO:0009753,GO:0051707	cytoplasm|nucleus|plasma membrane|DNA binding|DNA-binding transcription factor activity|sequence-specific DNA binding|cell death|ethylene-activated signaling pathway|heat acclimation|positive regulation of transcription, DNA-templated|response to cytokinin|response to ethylene|response to jasmonic acid|response to other organism
TraesCS1B02G244300	38.7471	16.5949	60.8993	3.66202	1.87264	0.00180939	0.0118342	Up	3.92191	0.711476	3.31183	0.610759	0.804012	0.828996	T14P8.22	unnamed protein product [Triticum turgidum subsp. durum]	GO:0005634,GO:0004842,GO:0048366,GO:0048573,GO:0009585,GO:0010099	nucleus|ubiquitin-protein transferase activity|leaf development|photoperiodism, flowering|red, far-red light phototransduction|regulation of photomorphogenesis
TraesCS1B02G244900	318.099	151.191	485.007	3.19752	1.67695	2.26e-10	1.03e-08	Up	39.2925	51.0659	45.2019	11.6511	11.0933	21.313	OsJ_026648	unnamed protein product [Triticum turgidum subsp. durum]	GO:0000786,GO:0005634,GO:0003677,GO:0046982	nucleosome|nucleus|DNA binding|protein heterodimerization activity
TraesCS1B02G245000	866.34	496.147	1236.53	2.48958	1.3159	1.27e-08	3.99e-07	Up	73.5562	67.5048	65.4743	24.9367	19.7538	41.6344		LOW QUALITY PROTEIN: histone H3.2 [Cicer arietinum]	GO:0000786,GO:0005634,GO:0003677,GO:0046982	nucleosome|nucleus|DNA binding|protein heterodimerization activity
TraesCS1B02G245200	1253.92	672.773	1835.06	2.72662	1.44712	0.00336282	0.0194873	Up	196.56	149.648	165.395	31.2984	59.2575	104.401		histone H3-like centromeric protein CSE4 [Setaria italica]	GO:0000786,GO:0005634,GO:0003677,GO:0046982	nucleosome|nucleus|DNA binding|protein heterodimerization activity
TraesCS1B02G245300	132.761	54.1003	211.421	3.87806	1.95533	1.66e-05	0.000228752	Up	17.6367	17.5971	26.5098	1.83104	3.51517	11.0063	OsI_028676	unnamed protein product [Triticum turgidum subsp. durum]	GO:0000786,GO:0005634,GO:0003677,GO:0046982	nucleosome|nucleus|DNA binding|protein heterodimerization activity
TraesCS1B02G246500	21.79	8.48589	35.0941	4.07638	2.02729	0.00387456	0.0218252	Up	0.537043	1.21768	1.1172	0.128769	0.169514	0.424469	T20H2.1	unnamed protein product [Triticum turgidum subsp. durum]
TraesCS1B02G246900	35.0232	13.5221	56.5244	4.20328	2.07152	0.000778065	0.00593391	Up	1.48254	0.839681	2.78006	0.457759	0.648955	0.163866	At5g49760	unnamed protein product [Triticum turgidum subsp. durum]
TraesCS1B02G248000	1518.87	1012.28	2025.45	2.00067	1.00048	5.99e-11	3.06e-09	Up	103.03	133.644	127.933	63.6807	64.1456	62.6175	T2E22.29	unnamed protein product [Triticum turgidum subsp. durum]	GO:0005829,GO:0022626,GO:0005854,GO:0009506,GO:0015031,GO:0009651	cytosol|cytosolic ribosome|nascent polypeptide-associated complex|plasmodesma|protein transport|response to salt stress
TraesCS1B02G248300	50.1684	72.5835	27.7534	0.382796	-1.38535	0.00164635	0.0109836	Down	0.849783	0.518748	0.571131	1.45372	2.31089	1.53173	F13G24.120	diacylglycerol kinase 1-like [Aegilops tauschii subsp. tauschii]	GO:0016021,GO:0005622,GO:0005524,GO:0005509,GO:0003951,GO:0006952,GO:0035556,GO:0007205	integral component of membrane|intracellular|ATP binding|calcium ion binding|NAD+ kinase activity|defense response|intracellular signal transduction|protein kinase C-activating G protein-coupled receptor signaling pathway	ko00561,ko00564,ko04070	Glycerolipid metabolism|Glycerophospholipid metabolism|Phosphatidylinositol signaling system
TraesCS1B02G250000	127.883	54.112	201.653	3.72873	1.89868	8.59e-12	5.09e-10	Up	7.63002	6.87081	7.62311	2.11047	2.11677	1.97097	SPBC1289.07c	DNA-directed RNA polymerases I and III subunit rpac1 [Aegilops tauschii subsp. tauschii]	GO:0005829,GO:0005730,GO:0005634,GO:0005736,GO:0005666,GO:0003677,GO:0003899,GO:0046983,GO:0006360,GO:0006383	cytosol|nucleolus|nucleus|RNA polymerase I complex|RNA polymerase III complex|DNA binding|DNA-directed 5'-3' RNA polymerase activity|protein dimerization activity|transcription by RNA polymerase I|transcription by RNA polymerase III	ko03020	RNA polymerase
TraesCS1B02G251200	122.056	173.209	70.9025	0.409411	-1.28838	3.89e-06	6.51e-05	Down	2.66335	2.45881	3.06599	7.29431	7.0775	6.50091		unnamed protein product [Triticum turgidum subsp. durum]
TraesCS1B02G254500	58.4286	78.8421	38.0151	0.482982	-1.04996	0.0078475	0.0380243	Down	1.15945	1.41557	1.03901	3.06877	2.72602	2.06088	F13O11.19	unnamed protein product [Triticum turgidum subsp. durum]	GO:0016021	integral component of membrane
TraesCS1B02G255700	240.148	321.963	158.334	0.492115	-1.02293	1.06e-05	0.000154551	Down	6.01779	5.63226	6.65101	15.6495	10.6689	12.525	F9D12.20	unnamed protein product [Triticum turgidum subsp. durum]	GO:0005829,GO:0005886,GO:0009536,GO:0019210,GO:0009742,GO:0006629,GO:0009741	cytosol|plasma membrane|plastid|kinase inhibitor activity|brassinosteroid mediated signaling pathway|lipid metabolic process|response to brassinosteroid
TraesCS1B02G257100	230.476	333.753	127.198	0.381667	-1.38961	1.79e-08	5.5e-07	Down	5.2907	4.17253	5.22791	16.5821	13.2802	10.4015	Glyma02g11800	unnamed protein product [Triticum turgidum subsp. durum]	GO:0005779,GO:0005777,GO:0015217,GO:0015297,GO:0005347,GO:0015866,GO:0015867,GO:0006635,GO:0007031,GO:0090351	integral component of peroxisomal membrane|peroxisome|ADP transmembrane transporter activity|antiporter activity|ATP transmembrane transporter activity|ADP transport|ATP transport|fatty acid beta-oxidation|peroxisome organization|seedling development
TraesCS1B02G258500	88.5086	47.4285	129.589	2.74224	1.45536	1.03e-05	0.000151308	Up	3.07976	3.07403	2.97914	1.46767	0.996406	1.03095		unnamed protein product [Triticum turgidum subsp. durum]
TraesCS1B02G259800	225.062	136.506	313.618	2.30559	1.20513	2.8e-06	4.87e-05	Up	6.44429	5.7176	6.35441	3.87067	2.37989	2.1752	OsJ_18460	unnamed protein product [Triticum turgidum subsp. durum]	GO:0005871,GO:0005874,GO:0005524,GO:0016887,GO:0008017,GO:0003777,GO:0007018	kinesin complex|microtubule|ATP binding|ATPase activity|microtubule binding|microtubule motor activity|microtubule-based movement
TraesCS1B02G263400	73.3914	113.298	33.4843	0.296334	-1.7547	1.96e-05	0.000265313	Down	1.25893	1.2659	1.33565	6.83712	4.17241	2.66904		unnamed protein product [Triticum turgidum subsp. durum]
TraesCS1B02G263500	125.724	70.5015	180.946	2.55736	1.35465	2.06e-05	0.000276323	Up	5.16223	3.96541	6.67647	1.50487	2.43127	2.46703	F25I18.20	LRR receptor-like serine/threonine-protein kinase ERL2 [Aegilops tauschii subsp. tauschii]	GO:0016021,GO:0005886	integral component of membrane|plasma membrane
TraesCS1B02G265600	56.8806	79.5954	34.1658	0.429232	-1.22017	0.00346147	0.019942	Down	1.68682	2.8162	1.42626	4.86327	5.22987	4.40953	OSJNBb0006J12.16	unnamed protein product [Triticum turgidum subsp. durum]	GO:0009507,GO:0046872,GO:0033743,GO:0030091,GO:0006979	chloroplast|metal ion binding|peptide-methionine (R)-S-oxide reductase activity|protein repair|response to oxidative stress
TraesCS1B02G266500	96.336	54.4183	138.254	2.53444	1.34167	8.07e-05	0.000892962	Up	4.15426	2.9437	5.29831	1.36878	1.90969	1.79663	OSJNBb0014K18.8	unnamed protein product [Triticum turgidum subsp. durum]	GO:0009507,GO:0009570,GO:0008661,GO:0046872,GO:0052865,GO:0015995,GO:0016114,GO:0009228	chloroplast|chloroplast stroma|1-deoxy-D-xylulose-5-phosphate synthase activity|metal ion binding|1-deoxy-D-xylulose 5-phosphate biosynthetic process|chlorophyll biosynthetic process|terpenoid biosynthetic process|thiamine biosynthetic process	ko00730,ko00900	Thiamine metabolism|Terpenoid backbone biosynthesis
TraesCS1B02G267800	166.227	232.858	99.5967	0.428511	-1.2226	5.62e-06	8.95e-05	Down	3.1111	2.17991	2.35231	7.53135	5.52561	5.60775	OsJ_11476	unnamed protein product [Triticum turgidum subsp. durum]
TraesCS1B02G269100	702.658	339.803	1065.51	3.13062	1.64645	1.5e-12	1.02e-10	Up	56.7563	55.5679	51.5503	15.4134	12.8374	26.2069		unnamed protein product [Triticum turgidum subsp. durum]	GO:0005737,GO:0004364,GO:0006952,GO:0006749	cytoplasm|glutathione transferase activity|defense response|glutathione metabolic process	ko00480	Glutathione metabolism
TraesCS1B02G269400	1457.23	930.675	1983.78	2.13061	1.09127	2.16e-12	1.44e-10	Up	72.3269	73.0568	76.8917	35.468	31.436	41.8785	TUBB1	unnamed protein product [Triticum turgidum subsp. durum]	GO:0005737,GO:0005874,GO:0005525,GO:0003924,GO:0005200,GO:0007017	cytoplasm|microtubule|GTP binding|GTPase activity|structural constituent of cytoskeleton|microtubule-based process	ko04145	Phagosome
TraesCS1B02G269800	507.411	699.584	315.238	0.450864	-1.14924	4.67e-08	1.3e-06	Down	7.573	4.25221	6.26164	14.7042	13.5557	13.5671	MOA2.9	unnamed protein product [Triticum turgidum subsp. durum]
TraesCS1B02G270400	25.3436	5.99444	44.6928	7.48588	2.90417	1.73e-05	0.000237846	Up	0.984385	2.29262	2.59814	0.361422	0.18125	0.280323	AS2	unnamed protein product [Triticum turgidum subsp. durum]	GO:0005634,GO:0007275	nucleus|multicellular organism development
TraesCS1B02G273000	2142.58	745.27	3539.89	4.74488	2.24637	2.73e-31	1.44e-28	Up	233.59	257.79	238.726	43.2113	44.753	72.3123	GRP-2	glycine-rich protein 2-like [Aegilops tauschii subsp. tauschii]	GO:0003677,GO:0003723,GO:0008270,GO:0006355	DNA binding|RNA binding|zinc ion binding|regulation of transcription, DNA-templated
TraesCS1B02G273100	3164.45	2106.76	4222.14	2.00328	1.00236	5.22e-07	1.12e-05	Up	265.087	281.307	245.495	99.8508	124.844	187.379	GRP-2	putative glycine-rich protein [Triticum aestivum]	GO:0003677,GO:0003723,GO:0008270,GO:0006355	DNA binding|RNA binding|zinc ion binding|regulation of transcription, DNA-templated
TraesCS1B02G274600	2164.07	786.395	3541.74	4.50748	2.17232	2.65e-47	4.71e-44	Up	66.1962	69.9123	73.0203	19.1334	15.0412	14.3544	OsI_36121	unnamed protein product [Triticum turgidum subsp. durum]	GO:0005829,GO:0042555,GO:0000347,GO:0005524,GO:0003677,GO:0004386,GO:0046872,GO:0007049,GO:0006270,GO:0006268,GO:0009793,GO:1905775,GO:0042127,GO:0010082	cytosol|MCM complex|THO complex|ATP binding|DNA binding|helicase activity|metal ion binding|cell cycle|DNA replication initiation|DNA unwinding involved in DNA replication|embryo development ending in seed dormancy|negative regulation of DNA helicase activity|regulation of cell proliferation|regulation of root meristem growth	ko03030	DNA replication
TraesCS1B02G275600	128.865	178.213	79.5172	0.446824	-1.16222	5.57e-05	0.000648983	Down	2.29976	1.84893	1.53626	4.94675	3.94665	4.42535	F24J8.5	hypothetical protein TRIUR3_22762 [Triticum urartu]	GO:0005634,GO:0019005,GO:0004842,GO:0009734,GO:0071365,GO:0010311,GO:0051781,GO:0016567,GO:0031146,GO:0006511	nucleus|SCF ubiquitin ligase complex|ubiquitin-protein transferase activity|auxin-activated signaling pathway|cellular response to auxin stimulus|lateral root formation|positive regulation of cell division|protein ubiquitination|SCF-dependent proteasomal ubiquitin-dependent protein catabolic process|ubiquitin-dependent protein catabolic process	ko04120	Ubiquitin mediated proteolysis
TraesCS1B02G276300	437.406	251.865	622.947	2.46851	1.30364	3.85e-08	1.09e-06	Up	53.43	39.5274	64.3604	15.8256	23.6107	26.697		unnamed protein product [Triticum turgidum subsp. durum]
TraesCS1B02G276500	1476.63	2185.07	768.184	0.351532	-1.50827	2.22e-09	8.17e-08	Down	53.2859	89.3947	59.7275	163.955	299.532	140.695		unnamed protein product [Triticum turgidum subsp. durum]
TraesCS1B02G276900	237.168	316.697	157.64	0.497714	-1.00661	9.19e-05	0.000995238	Down	13.7176	21.1477	14.1316	32.9437	41.4867	28.7811		wali6 [Triticum aestivum]
TraesCS1B02G277100	230.945	127.377	334.514	2.6264	1.39309	4.03e-06	6.69e-05	Up	11.9643	17.2618	10.0916	6.25604	3.13154	6.28997	OJ1268_B08.4	unnamed protein product [Triticum turgidum subsp. durum]	GO:0005737,GO:0008970,GO:0016042	cytoplasm|phospholipase A1 activity|lipid catabolic process
TraesCS1B02G277500	44.2247	15.7996	72.6498	4.54514	2.18433	7.81e-05	0.000868608	Up	0.99194	1.85318	2.80084	0.182732	0.454375	0.637782	MVE11.2	unnamed protein product [Triticum turgidum subsp. durum]	GO:0005794,GO:0000139,GO:0016021,GO:0015020,GO:0080116,GO:0046872,GO:0071555,GO:0010417,GO:0009834,GO:0045492	Golgi apparatus|Golgi membrane|integral component of membrane|glucuronosyltransferase activity|glucuronoxylan glucuronosyltransferase activity|metal ion binding|cell wall organization|glucuronoxylan biosynthetic process|plant-type secondary cell wall biogenesis|xylan biosynthetic process
TraesCS1B02G277800	573.887	785.719	362.054	0.460902	-1.11747	8.79e-07	1.78e-05	Down	18.8645	9.52526	12.756	27.4894	31.8669	33.6577		unnamed protein product [Triticum turgidum subsp. durum]
TraesCS1B02G278600	45.2154	24.2551	66.1756	2.72555	1.44655	0.0014071	0.00965526	Up	1.4559	0.866533	1.55031	0.481087	0.462417	0.533053	OsJ_18626	unnamed protein product [Triticum turgidum subsp. durum]	GO:0016021,GO:0005249,GO:0034765	integral component of membrane|voltage-gated potassium channel activity|regulation of ion transmembrane transport
TraesCS1B02G279700	132.98	183.52	82.439	0.449946	-1.15218	0.000852778	0.0063795	Down	5.19724	2.39958	2.28679	6.91891	9.41795	6.6441	T5J8.11	unnamed protein product [Triticum turgidum subsp. durum]	GO:0009507,GO:0005739,GO:0005525,GO:0003924	chloroplast|mitochondrion|GTP binding|GTPase activity
TraesCS1B02G279800	266.176	130.087	402.265	3.08471	1.62514	3.31e-13	2.52e-11	Up	13.2333	12.7626	11.5558	3.48577	4.41161	4.78111	F1P15	unnamed protein product [Triticum turgidum subsp. durum]	GO:0005618,GO:0009570,GO:0005829,GO:0009536,GO:0009532,GO:0004044,GO:0051536,GO:0046872,GO:0006189,GO:0006541,GO:0009116,GO:0009113	cell wall|chloroplast stroma|cytosol|plastid|plastid stroma|amidophosphoribosyltransferase activity|iron-sulfur cluster binding|metal ion binding|'de novo' IMP biosynthetic process|glutamine metabolic process|nucleoside metabolic process|purine nucleobase biosynthetic process	ko00230,ko00250	Purine metabolism|Alanine, aspartate and glutamate metabolism
TraesCS1B02G280600	232.091	148.821	315.361	2.11872	1.0832	4.44e-07	9.78e-06	Up	11.6852	11.9111	12.4118	5.78516	6.25783	5.70445	PPA-AT	unnamed protein product [Triticum turgidum subsp. durum]	GO:0009507,GO:0033853,GO:0033854,GO:0042802,GO:0004069,GO:0030170,GO:0009095,GO:0009094	chloroplast|aspartate-prephenate aminotransferase activity|glutamate-prephenate aminotransferase activity|identical protein binding|L-aspartate:2-oxoglutarate aminotransferase activity|pyridoxal phosphate binding|aromatic amino acid family biosynthetic process, prephenate pathway|L-phenylalanine biosynthetic process	ko00350,ko00360,ko00400,ko00950,ko00960	Tyrosine metabolism|Phenylalanine metabolism|Phenylalanine, tyrosine and tryptophan biosynthesis|Isoquinoline alkaloid biosynthesis|Tropane, piperidine and pyridine alkaloid biosynthesis
TraesCS1B02G281100	42.073	60.3665	23.7794	0.395561	-1.33803	0.00794119	0.0383768	Down	1.5406	0.797342	0.752723	3.82762	1.83634	2.53333	OsJ_04228	unnamed protein product [Triticum turgidum subsp. durum]	GO:0005737,GO:0005634,GO:0005524,GO:0004674,GO:0009738,GO:0035556,GO:0006468	cytoplasm|nucleus|ATP binding|protein serine/threonine kinase activity|abscisic acid-activated signaling pathway|intracellular signal transduction|protein phosphorylation	ko04016,ko04075	MAPK signaling pathway - plant|Plant hormone signal transduction
TraesCS1B02G286900	1812.75	3111.07	514.431	0.165439	-2.59563	3.22e-49	6.47e-46	Down	6.5251	5.61776	4.92059	43.7032	34.5898	29.6798	OsJ_18723	unnamed protein product [Triticum turgidum subsp. durum]
TraesCS1B02G287400	181.133	247.796	114.471	0.460981	-1.11722	5.64e-05	0.000655346	Down	7.18935	7.86699	10.0952	14.3077	18.3054	24.0663		unnamed protein product [Triticum turgidum subsp. durum]
TraesCS1B02G287500	1372.89	1892	853.774	0.451275	-1.14792	1.99e-06	3.64e-05	Down	34.2067	14.8596	27.9271	57.9897	46.9894	72.3254		unnamed protein product [Triticum turgidum subsp. durum]
TraesCS1B02G289900	107.894	56.2162	159.573	2.82352	1.49749	2.24e-05	0.000297673	Up	5.47718	4.6622	4.0689	1.25996	1.32076	2.63311	T7H20.60	unnamed protein product [Triticum turgidum subsp. durum]	GO:0005829,GO:0005886,GO:0005089	cytosol|plasma membrane|Rho guanyl-nucleotide exchange factor activity
TraesCS1B02G290400	85.5046	46.2518	124.757	2.69021	1.42772	3.7e-05	0.000458804	Up	4.57595	4.50365	5.93978	1.88862	1.49172	2.41697	ZEAMMB73_420432	unnamed protein product [Triticum turgidum subsp. durum]	GO:0005875,GO:0009524,GO:0009574,GO:0005819	microtubule associated complex|phragmoplast|preprophase band|spindle
TraesCS1B02G291600	53.49	30.4603	76.5196	2.52879	1.33845	0.00188974	0.012244	Up	5.05596	4.81716	4.20413	2.89297	1.45986	1.51458		unnamed protein product [Triticum turgidum subsp. durum]	GO:0016021,GO:0005886	integral component of membrane|plasma membrane
TraesCS1B02G292200	27.9302	13.0308	42.8297	3.30258	1.72359	0.00237359	0.0147043	Up	1.22542	1.18917	1.0874	0.514195	0.225631	0.37389	F24K9.10	glycerol-3-phosphate acyltransferase 5-like [Aegilops tauschii subsp. tauschii]	GO:0016021,GO:0016020,GO:0090447,GO:0004366,GO:0016791,GO:0102420,GO:0016024,GO:0010143,GO:0010345	integral component of membrane|membrane|glycerol-3-phosphate 2-O-acyltransferase activity|glycerol-3-phosphate O-acyltransferase activity|phosphatase activity|sn-1-glycerol-3-phosphate C16:0-DCA-CoA acyl transferase activity|CDP-diacylglycerol biosynthetic process|cutin biosynthetic process|suberin biosynthetic process	ko00561,ko00564	Glycerolipid metabolism|Glycerophospholipid metabolism
TraesCS1B02G293700	93.3783	127.269	59.4876	0.46822	-1.09474	0.00104916	0.00758179	Down	1.50489	1.55772	1.56403	4.58318	2.70831	3.0571	F2I9.10	unnamed protein product [Triticum turgidum subsp. durum]
TraesCS1B02G294200	1668.98	1004.07	2333.89	2.32251	1.21568	2.27e-08	6.82e-07	Up	179.216	199.033	189.673	52.8855	89.3845	112.449	T22P11_40	60S ribosomal protein L36-3-like [Aegilops tauschii subsp. tauschii]	GO:0022625,GO:0009506,GO:0005774,GO:0003735,GO:0002181	cytosolic large ribosomal subunit|plasmodesma|vacuolar membrane|structural constituent of ribosome|cytoplasmic translation	ko03010	Ribosome
TraesCS1B02G294300	105.858	17.1477	194.569	11.343	3.50373	0.00875705	0.0413756	Up	1.83644	6.9944	5.81129	0.0889133	1.22249	0.0459748	T16H11.7	probable mediator of RNA polymerase II transcription subunit 37c [Aegilops tauschii subsp. tauschii]			ko03040,ko04141,ko04144	Spliceosome|Protein processing in endoplasmic reticulum|Endocytosis
TraesCS1B02G296300	772.37	1105	439.737	0.397794	-1.32991	8.64e-11	4.27e-09	Down	62.495	51.3139	61.469	137.633	121.062	199.913		unnamed protein product [Triticum turgidum subsp. durum]	GO:0000786,GO:0005634,GO:0003677,GO:0046982	nucleosome|nucleus|DNA binding|protein heterodimerization activity
TraesCS1B02G297100	543.297	333.352	753.241	2.25584	1.17367	8.41e-07	1.71e-05	Up	87.3362	74.9939	64.9269	26.8031	28.7268	49.3045		unnamed protein product [Triticum turgidum subsp. durum]	GO:0000786,GO:0005634,GO:0003677,GO:0046982,GO:0006334	nucleosome|nucleus|DNA binding|protein heterodimerization activity|nucleosome assembly
TraesCS1B02G297900	230.91	143.332	318.487	2.21848	1.14957	2.41e-07	5.66e-06	Up	19.0213	18.0097	20.1019	8.31009	8.3437	10.1597	OJ1280_A04.9	CCAAT-binding transcription factor family protein [Triticum aestivum]	GO:0005634,GO:0046982,GO:0043565,GO:0006355	nucleus|protein heterodimerization activity|sequence-specific DNA binding|regulation of transcription, DNA-templated
TraesCS1B02G300600	102.214	63.7424	140.685	2.21093	1.14465	0.000521778	0.00428585	Up	5.88019	4.09101	4.527	2.22467	2.94634	1.69411	naat-A	unnamed protein product [Triticum turgidum subsp. durum]	GO:0033855,GO:0030170,GO:0009058,GO:0006520	nicotianamine aminotransferase activity|pyridoxal phosphate binding|biosynthetic process|cellular amino acid metabolic process
TraesCS1B02G300900	90.9317	36.6983	145.165	3.92787	1.97375	8.52e-06	0.000128977	Up	12.5337	9.07311	16.6411	2.47492	1.53851	5.99867	SlH4	unnamed protein product [Triticum turgidum subsp. durum]	GO:0000786,GO:0005634,GO:0003677,GO:0046982,GO:0006334	nucleosome|nucleus|DNA binding|protein heterodimerization activity|nucleosome assembly
TraesCS1B02G301000	374.691	222.745	526.637	2.35856	1.2379	3.96e-06	6.59e-05	Up	37.0953	32.5642	34.8998	11.5376	11.0149	23.4601	SlH4	unnamed protein product [Triticum turgidum subsp. durum]	GO:0000786,GO:0005634,GO:0003677,GO:0046982,GO:0006334	nucleosome|nucleus|DNA binding|protein heterodimerization activity|nucleosome assembly
TraesCS1B02G301100	610.857	342.606	879.107	2.56108	1.35675	1.14e-06	2.22e-05	Up	128.157	92.5369	104.565	25.7018	36.5741	69.4896		uncharacterized protein LOC110803438 [Spinacia oleracea]	GO:0000786,GO:0005634,GO:0003677,GO:0046982,GO:0006334	nucleosome|nucleus|DNA binding|protein heterodimerization activity|nucleosome assembly
TraesCS1B02G302200	23.5688	9.71417	37.4233	3.83311	1.93851	0.00220008	0.0138373	Up	1.83066	1.31188	1.07657	0.221583	0.544499	0.378098		unnamed protein product [Triticum turgidum subsp. durum]
TraesCS1B02G302900	3.54407	0	7.08815	38.8496	5.27983	0.00573003	0.0297255	Up	0.362317	0.300029	0.158281	0	0	0		unnamed protein product [Triticum turgidum subsp. durum]
TraesCS1B02G303900	71.5547	43.3781	99.7312	2.2854	1.19245	0.00297392	0.0176189	Up	4.09527	3.02789	4.59244	1.15071	1.53501	2.60612		unnamed protein product [Triticum turgidum subsp. durum]
TraesCS1B02G304300	32.4738	15.9185	49.0291	3.08534	1.62543	0.00182387	0.0119089	Up	1.91464	1.79835	1.85872	0.580227	0.861745	0.450031		unnamed protein product [Triticum turgidum subsp. durum]
TraesCS1B02G308900	884.243	1297.13	471.354	0.36338	-1.46045	8.78e-10	3.58e-08	Down	20.5228	17.4148	11.4036	32.8803	58.3991	50.717	T16O11.21	unnamed protein product [Triticum turgidum subsp. durum]	GO:0005739,GO:0008453,GO:0030170,GO:0043562,GO:0009853	mitochondrion|alanine-glyoxylate transaminase activity|pyridoxal phosphate binding|cellular response to nitrogen levels|photorespiration	ko00250,ko00260,ko00270,ko00280	Alanine, aspartate and glutamate metabolism|Glycine, serine and threonine metabolism|Cysteine and methionine metabolism|Valine, leucine and isoleucine degradation
TraesCS1B02G309300	1652.75	747.442	2558.05	3.42205	1.77486	2.59e-33	1.63e-30	Up	58.5145	54.951	57.0252	18.1922	15.0009	18.8	ROA2	unnamed protein product [Triticum turgidum subsp. durum]	GO:0042555,GO:0005634,GO:0005524,GO:0003677,GO:0004386,GO:0007049,GO:0006270	MCM complex|nucleus|ATP binding|DNA binding|helicase activity|cell cycle|DNA replication initiation	ko03030	DNA replication
TraesCS1B02G310300	756.938	419.15	1094.73	2.60895	1.38347	5.15e-08	1.42e-06	Up	43.9525	71.6804	36.9324	14.4645	21.8166	24.9118	OsJ_018161	expansin EXPA11 [Triticum aestivum]
TraesCS1B02G310900	279.338	424.52	134.157	0.315827	-1.66279	3.09e-13	2.36e-11	Down	7.66031	6.22632	8.25389	22.9748	21.0716	28.9128	T7D17.8	unnamed protein product [Triticum turgidum subsp. durum]	GO:0005634,GO:0003700,GO:0043565	nucleus|DNA-binding transcription factor activity|sequence-specific DNA binding
TraesCS1B02G312100	105.737	68.339	143.135	2.08744	1.06173	0.0010493	0.00758186	Up	4.18508	6.25346	5.01304	2.12429	2.3863	3.19639	Pi2_C101A51.16	unnamed protein product [Triticum turgidum subsp. durum]	GO:0016758	transferase activity, transferring hexosyl groups
TraesCS1B02G317200	182.557	83.7581	281.356	3.34253	1.74094	9.82e-08	2.54e-06	Up	23.0919	14.9651	22.4419	3.20174	6.95076	8.56089		centromeric histone 3 [Triticum aestivum]	GO:0000786,GO:0005634,GO:0003677,GO:0046982	nucleosome|nucleus|DNA binding|protein heterodimerization activity
TraesCS1B02G319200	22.1593	9.04777	35.2707	3.87332	1.95357	0.00259376	0.015799	Up	3.13881	5.89634	4.06286	1.02438	0.899007	1.58904		unnamed protein product [Triticum turgidum subsp. durum]
TraesCS1B02G320900	167.036	82.266	251.807	3.0612	1.6141	1.2e-09	4.73e-08	Up	11.1928	7.28146	9.53716	3.14074	3.25402	3.1465	OsJ_018267	unnamed protein product [Triticum turgidum subsp. durum]	GO:0000307,GO:0005737,GO:0005634,GO:0016538,GO:0019901,GO:0051301,GO:0000278,GO:0045787,GO:0008284,GO:0006468,GO:0000079,GO:0007088	cyclin-dependent protein kinase holoenzyme complex|cytoplasm|nucleus|cyclin-dependent protein serine/threonine kinase regulator activity|protein kinase binding|cell division|mitotic cell cycle|positive regulation of cell cycle|positive regulation of cell proliferation|protein phosphorylation|regulation of cyclin-dependent protein serine/threonine kinase activity|regulation of mitotic nuclear divi…
TraesCS1B02G321800	123.093	81.8275	164.358	2.01424	1.01023	0.00215229	0.0135998	Up	4.60924	4.97595	5.31191	3.70201	1.56198	2.4848	CYP98A1	unnamed protein product [Triticum turgidum subsp. durum]	GO:0016021,GO:0020037,GO:0005506,GO:0004497,GO:0016705	integral component of membrane|heme binding|iron ion binding|monooxygenase activity|oxidoreductase activity, acting on paired donors, with incorporation or reduction of molecular oxygen	ko00940,ko00941,ko00945	Phenylpropanoid biosynthesis|Flavonoid biosynthesis|Stilbenoid, diarylheptanoid and gingerol biosynthesis
TraesCS1B02G328200	5.21443	10.0992	0.329679	0.0345577	-4.85485	0.00371385	0.021103	Down	0	0.0350944	0	0.298753	0.449467	0.397229	P0010D04.9	unnamed protein product [Triticum turgidum subsp. durum]	GO:0043073,GO:0032300,GO:0000795,GO:0005524,GO:0003684,GO:0008094,GO:0030983,GO:0051026,GO:0045143,GO:0010777,GO:0006298,GO:0007131,GO:0000712	germ cell nucleus|mismatch repair complex|synaptonemal complex|ATP binding|damaged DNA binding|DNA-dependent ATPase activity|mismatched DNA binding|chiasma assembly|homologous chromosome segregation|meiotic mismatch repair involved in reciprocal meiotic recombination|mismatch repair|reciprocal meiotic recombination|resolution of meiotic recombination intermediates
TraesCS1B02G329300	653.541	417.131	889.952	2.13293	1.09284	5.18e-09	1.77e-07	Up	45.9337	66.9057	54.5984	26.5789	28.7188	26.8166	OsI_025373	protein translation factor SUI1 [Panicum miliaceum]	GO:0003743,GO:0006417	translation initiation factor activity|regulation of translation	ko03013	RNA transport
TraesCS1B02G333800	190.682	280.906	100.459	0.357465	-1.48413	6.72e-08	1.81e-06	Down	2.62873	4.49132	3.04391	9.64819	11.6164	8.53462	K15I22.11	GDSL esterase/lipase At5g45910-like [Aegilops tauschii subsp. tauschii]	GO:0005576,GO:0016788,GO:0016042	extracellular region|hydrolase activity, acting on ester bonds|lipid catabolic process
TraesCS1B02G336300	1768.51	2479.26	1057.76	0.426714	-1.22866	2.11e-15	2.28e-13	Down	26.6355	23.0531	26.6329	63.3769	71.3022	52.165	SIR	unnamed protein product [Triticum turgidum subsp. durum]	GO:0042644,GO:0009570,GO:0051539,GO:0003677,GO:0003690,GO:0020037,GO:0046872,GO:0050311,GO:0016002,GO:0006323,GO:0045892,GO:1900160,GO:0006275,GO:0019424	chloroplast nucleoid|chloroplast stroma|4 iron, 4 sulfur cluster binding|DNA binding|double-stranded DNA binding|heme binding|metal ion binding|sulfite reductase (ferredoxin) activity|sulfite reductase activity|DNA packaging|negative regulation of transcription, DNA-templated|plastid DNA packaging|regulation of DNA replication|sulfide oxidation, using siroheme sulfite reductase	ko00920	Sulfur metabolism
TraesCS1B02G337400	26.0522	5.89311	46.2112	7.81165	2.96563	5.04e-06	8.16e-05	Up	1.28744	2.23539	2.63071	0.209116	0.367044	0.243289	K24G6.19	protein SULFUR DEFICIENCY-INDUCED 2-like [Aegilops tauschii subsp. tauschii]	GO:0090568,GO:0010438,GO:0010439,GO:0006792	nuclear transcriptional repressor complex|cellular response to sulfur starvation|regulation of glucosinolate biosynthetic process|regulation of sulfur utilization
TraesCS1B02G341700	39.3403	61.9165	16.764	0.269544	-1.8914	0.000347044	0.00304579	Down	0.169545	0.526491	0.439773	1.06713	1.68574	1.63466	OsJ_06997	unnamed protein product [Triticum turgidum subsp. durum]	GO:0005730,GO:0005634,GO:0003950,GO:1990404,GO:0006302,GO:0070212	nucleolus|nucleus|NAD+ ADP-ribosyltransferase activity|protein ADP-ribosylase activity|double-strand break repair|protein poly-ADP-ribosylation	ko03410	Base excision repair
TraesCS1B02G345500	211.576	288.225	134.928	0.468507	-1.09386	1.14e-06	2.22e-05	Down	4.92766	4.25055	4.48477	10.9348	10.0502	9.49891		unnamed protein product [Triticum turgidum subsp. durum]
TraesCS1B02G346200	2331.61	1287.96	3375.26	2.61922	1.38914	2.18e-15	2.34e-13	Up	153.992	148.101	162.879	54.6818	51.1221	79.0764	F23O10.12	unnamed protein product [Triticum turgidum subsp. durum]	GO:0031225,GO:0005886,GO:0009506,GO:0001872,GO:0030247	anchored component of membrane|plasma membrane|plasmodesma|(1->3)-beta-D-glucan binding|polysaccharide binding
TraesCS1B02G346300	105.527	64.6748	146.38	2.26908	1.18211	0.000124687	0.00128896	Up	5.44422	4.82504	6.45109	3.13549	2.28001	2.29295	MSL3.11	unnamed protein product [Triticum turgidum subsp. durum]	GO:0005634,GO:0003700,GO:0043565,GO:0030154,GO:0048366,GO:0009965,GO:0045962,GO:0006355	nucleus|DNA-binding transcription factor activity|sequence-specific DNA binding|cell differentiation|leaf development|leaf morphogenesis|positive regulation of development, heterochronic|regulation of transcription, DNA-templated
TraesCS1B02G347000	256.31	162.528	350.093	2.14948	1.10399	3.61e-06	6.07e-05	Up	11.0016	11.2323	11.4901	4.9569	4.35023	7.01425	B1155G07.15	rac-like GTP-binding protein 2 [Aegilops tauschii subsp. tauschii]	GO:0005737,GO:0005634,GO:0005886,GO:0005525,GO:0003924,GO:0019901,GO:0030036,GO:0031532,GO:0007015,GO:0016477,GO:0000902,GO:0030838,GO:0007266	cytoplasm|nucleus|plasma membrane|GTP binding|GTPase activity|protein kinase binding|actin cytoskeleton organization|actin cytoskeleton reorganization|actin filament organization|cell migration|cell morphogenesis|positive regulation of actin filament polymerization|Rho protein signal transduction	ko04145,ko04933	Phagosome|AGE-RAGE signaling pathway in diabetic complications
TraesCS1B02G350500	40.0434	19.8907	60.196	2.99099	1.58062	0.00571288	0.0296514	Up	3.61961	2.97356	4.51788	0.361621	1.1425	2.29991	T20L15.110	unnamed protein product [Triticum turgidum subsp. durum]	GO:0005856,GO:0005730,GO:0003677,GO:0006281,GO:0045892,GO:0051510	cytoskeleton|nucleolus|DNA binding|DNA repair|negative regulation of transcription, DNA-templated|regulation of unidimensional cell growth
TraesCS1B02G352400	47.7738	18.324	77.2236	4.16284	2.05757	0.000587341	0.00471736	Up	0.738934	1.79093	1.92898	0.0680621	0.398213	0.633477	OsJ_19232	unnamed protein product [Triticum turgidum subsp. durum]	GO:0005829,GO:0005634,GO:0005524,GO:0034605,GO:0019538	cytosol|nucleus|ATP binding|cellular response to heat|protein metabolic process
TraesCS1B02G353400	102.16	24.8713	179.449	7.23209	2.85441	1.65e-16	2.08e-14	Up	16.111	13.6361	21.5813	2.57711	2.75338	2.08575		delta DNA polymerase [Zea mays]			ko03030,ko03410,ko03420,ko03430,ko03440	DNA replication|Base excision repair|Nucleotide excision repair|Mismatch repair|Homologous recombination
TraesCS1B02G354500	19.6628	6.60023	32.7254	4.89767	2.29209	0.00666335	0.033504	Up	2.09318	0.570176	1.20319	0	0.48683	0.322687	T29J13.150	unnamed protein product [Triticum turgidum subsp. durum]	GO:0005618,GO:0005737,GO:0005576,GO:0045330,GO:0030599,GO:0042545,GO:0045490	cell wall|cytoplasm|extracellular region|aspartyl esterase activity|pectinesterase activity|cell wall modification|pectin catabolic process	ko00040	Pentose and glucuronate interconversions
TraesCS1B02G354600	37.7719	13.9221	61.6217	4.35894	2.12398	0.00324404	0.0189417	Up	1.92526	3.08418	4.05515	0.173111	0.151924	1.79023		unnamed protein product [Triticum turgidum subsp. durum]
TraesCS1B02G355700	88.3187	129.008	47.6292	0.369302	-1.43713	0.000598306	0.00478717	Down	1.14267	1.06103	0.348696	1.96724	2.19058	3.08445	T5F17.100	unnamed protein product [Triticum turgidum subsp. durum]
TraesCS1B02G357000	1527.82	931.918	2123.72	2.27864	1.18817	1.85e-17	2.66e-15	Up	58.6737	60.705	68.1097	29.1833	27.4062	29.2748	T25K17.80	unnamed protein product [Triticum turgidum subsp. durum]	GO:0005829,GO:0003872,GO:0005524,GO:0046872,GO:0006002,GO:0006096,GO:0010053	cytosol|6-phosphofructokinase activity|ATP binding|metal ion binding|fructose 6-phosphate metabolic process|glycolytic process|root epidermal cell differentiation	ko00010,ko00030,ko00051,ko00052,ko03018	Glycolysis / Gluconeogenesis|Pentose phosphate pathway|Fructose and mannose metabolism|Galactose metabolism|RNA degradation
TraesCS1B02G362500	113.186	71.9791	154.393	2.13546	1.09454	0.000596592	0.00477749	Up	8.59637	9.34308	8.62568	3.17874	3.85809	5.87517	SNOG_06210	unnamed protein product [Triticum turgidum subsp. durum]	GO:0005634,GO:0006260	nucleus|DNA replication
TraesCS1B02G362600	203.19	123.016	283.364	2.29857	1.20074	2.51e-06	4.45e-05	Up	17.6357	15.6101	23.4804	7.60923	7.91714	10.1	F27C12.2	unnamed protein product [Triticum turgidum subsp. durum]	GO:0031225,GO:0046658,GO:0005886,GO:0009506,GO:0009055	anchored component of membrane|anchored component of plasma membrane|plasma membrane|plasmodesma|electron transfer activity
TraesCS1B02G362900	57.7297	35.7165	79.7429	2.22095	1.15117	0.00465962	0.0252384	Up	5.13655	6.28358	5.60986	2.01537	2.35828	3.5822	rpl20	uncharacterized protein LOC109772379 [Aegilops tauschii subsp. tauschii]	GO:0009507,GO:0005840,GO:0019843,GO:0003735,GO:0000027,GO:0006412	chloroplast|ribosome|rRNA binding|structural constituent of ribosome|ribosomal large subunit assembly|translation	ko03010	Ribosome
TraesCS1B02G363500	191.464	307.493	75.4355	0.244918	-2.02963	6.61e-14	5.7e-12	Down	1.84704	3.24047	2.46171	9.53677	11.1709	11.4926	MIE1.20	cytochrome P450 [Triticum aestivum]	GO:0016021,GO:0020037,GO:0005506,GO:0004497,GO:0016705	integral component of membrane|heme binding|iron ion binding|monooxygenase activity|oxidoreductase activity, acting on paired donors, with incorporation or reduction of molecular oxygen
TraesCS1B02G365000	202.822	90.6936	314.95	3.45589	1.78906	2.16e-06	3.91e-05	Up	18.6537	10.1476	17.1506	2.39958	3.1087	8.19788	F7D19.20	unnamed protein product [Triticum turgidum subsp. durum]	GO:0031225,GO:0016021,GO:0009505,GO:0005886	anchored component of membrane|integral component of membrane|plant-type cell wall|plasma membrane
TraesCS1B02G366200	62.2399	34.0593	90.4205	2.66891	1.41625	0.000583781	0.00469846	Up	3.10581	2.38902	2.76962	1.29126	1.35357	0.612038		unnamed protein product [Triticum turgidum subsp. durum]
TraesCS1B02G366500	7.48681	14.3143	0.659357	0.0457089	-4.45138	0.00679124	0.0339933	Down	0	0.0358485	0	0.10899	0.707817	0.0169068	OsJ_33425	unnamed protein product [Triticum turgidum subsp. durum]	GO:0043531,GO:0005524,GO:0006952	ADP binding|ATP binding|defense response
TraesCS1B02G369000	52.7042	33.4508	71.9575	2.1547	1.10749	0.0056177	0.0292329	Up	6.13162	5.66686	5.02247	2.94042	2.74182	2.49443		unnamed protein product [Triticum turgidum subsp. durum]			ko00190	Oxidative phosphorylation
TraesCS1B02G373400	28.9603	46.0802	11.8404	0.257195	-1.95906	0.00938622	0.0435618	Down	0.215297	0.519997	0.62703	2.98122	2.33885	0.245241	MMI9.8	uncharacterized protein LOC109745142 isoform X3 [Aegilops tauschii subsp. tauschii]	GO:0005737,GO:0005634,GO:0000922,GO:0008017,GO:0000226	cytoplasm|nucleus|spindle pole|microtubule binding|microtubule cytoskeleton organization
TraesCS1B02G373800	30.9439	46.6675	15.2203	0.327003	-1.61262	0.00424837	0.0234619	Down	0.459493	0.325427	0.396184	1.33949	1.76333	0.684747	F14O23_9	unnamed protein product [Triticum turgidum subsp. durum]	GO:0034485,GO:0004439,GO:0046856	phosphatidylinositol-3,4,5-trisphosphate 5-phosphatase activity|phosphatidylinositol-4,5-bisphosphate 5-phosphatase activity|phosphatidylinositol dephosphorylation
TraesCS1B02G374500	1294.52	1790.72	798.316	0.445889	-1.16524	1.31e-12	9.03e-11	Down	25.1164	24.0745	22.818	55.0461	66.9109	46.9556	FIS1	unnamed protein product [Triticum turgidum subsp. durum]	GO:0004029,GO:0043878	aldehyde dehydrogenase (NAD) activity|glyceraldehyde-3-phosphate dehydrogenase (NAD+) (non-phosphorylating) activity	ko00250,ko00330	Alanine, aspartate and glutamate metabolism|Arginine and proline metabolism
TraesCS1B02G375900	985.44	629.753	1341.13	2.12722	1.08897	1.04e-05	0.000152216	Up	140.737	104.583	119.611	38.8711	50.1396	89.2043	H3.1	histone H3.2 [Vigna radiata var. radiata]	GO:0000786,GO:0005634,GO:0003677,GO:0046982	nucleosome|nucleus|DNA binding|protein heterodimerization activity
TraesCS1B02G376200	43.3062	23.1752	63.4371	2.71085	1.43874	0.00899478	0.0422393	Up	12.6156	11.2778	15.0306	1.20308	5.9127	7.65164	SlH4	Histone H4 [Glycine soja]	GO:0000786,GO:0005634,GO:0003677,GO:0046982,GO:0006334	nucleosome|nucleus|DNA binding|protein heterodimerization activity|nucleosome assembly
TraesCS1B02G376300	1507.98	922.098	2093.87	2.2688	1.18193	1.18e-06	2.3e-05	Up	154.625	135.045	137.001	39.1369	58.7199	97.7073		histone H3.2 [Vigna radiata var. radiata]	GO:0000786,GO:0005634,GO:0003677,GO:0046982	nucleosome|nucleus|DNA binding|protein heterodimerization activity
TraesCS1B02G376400	532.918	335.45	730.386	2.17396	1.12033	5.94e-06	9.4e-05	Up	59.3125	44.1128	48.7431	19.3815	18.0141	35.3295	SlH4	unnamed protein product [Triticum turgidum subsp. durum]	GO:0000786,GO:0005634,GO:0003677,GO:0046982,GO:0006334	nucleosome|nucleus|DNA binding|protein heterodimerization activity|nucleosome assembly
TraesCS1B02G376700	1295.57	680.216	1910.93	2.80825	1.48967	0.000604912	0.00482909	Up	212.469	172.545	173.488	46.949	48.4562	111.379		histone H3.2 [Vigna radiata var. radiata]	GO:0000786,GO:0005634,GO:0003677,GO:0046982	nucleosome|nucleus|DNA binding|protein heterodimerization activity
TraesCS1B02G376800	443.724	284.418	603.031	2.12124	1.08491	8.99e-08	2.35e-06	Up	6.60914	7.12519	9.35493	3.91957	4.2438	3.20313	F1O17.7	unnamed protein product [Triticum turgidum subsp. durum]	GO:0009507,GO:0009570,GO:0005737,GO:0005739,GO:0005524,GO:0046872,GO:0004642,GO:0006189,GO:0006541,GO:0055046,GO:0009555	chloroplast|chloroplast stroma|cytoplasm|mitochondrion|ATP binding|metal ion binding|phosphoribosylformylglycinamidine synthase activity|'de novo' IMP biosynthetic process|glutamine metabolic process|microgametogenesis|pollen development	ko00230	Purine metabolism
TraesCS1B02G377100	205.828	45.5356	366.12	8.08775	3.01574	1.25e-26	4.95e-24	Up	14.4274	12.005	10.0178	2.11362	1.20227	1.42684	B1011A07.26	endoglucanase 3 [Aegilops tauschii subsp. tauschii]	GO:0005576,GO:0008810,GO:0071555,GO:0030245	extracellular region|cellulase activity|cell wall organization|cellulose catabolic process	ko00500	Starch and sucrose metabolism
TraesCS1B02G378000	491.494	297.355	685.633	2.3061	1.20546	1.4e-10	6.67e-09	Up	18.3778	23.5413	19.0692	9.23969	9.89033	8.55083	MCP4.9	unnamed protein product [Triticum turgidum subsp. durum]	GO:0005829,GO:0005739,GO:0005774,GO:0005524,GO:0051082,GO:0006458,GO:0007005,GO:0045041,GO:0042026,GO:0046686	cytosol|mitochondrion|vacuolar membrane|ATP binding|unfolded protein binding|'de novo' protein folding|mitochondrion organization|protein import into mitochondrial intermembrane space|protein refolding|response to cadmium ion	ko03018	RNA degradation
TraesCS1B02G378600	737.126	446.194	1028.06	2.30063	1.20203	3.6e-06	6.06e-05	Up	190.52	134.577	153.403	44.2033	63.9607	107.812		histone H3-like centromeric protein CSE4 [Quercus lobata]	GO:0000786,GO:0005634,GO:0003677,GO:0046982	nucleosome|nucleus|DNA binding|protein heterodimerization activity
TraesCS1B02G378700	752.149	389.844	1114.45	2.854	1.51299	2.69e-10	1.21e-08	Up	100.738	86.1089	84.4651	24.6735	25.2627	48.8811		hypothetical protein CARUB_v10021660mg, partial [Capsella rubella]	GO:0000786,GO:0005634,GO:0003677,GO:0046982	nucleosome|nucleus|DNA binding|protein heterodimerization activity
TraesCS1B02G379700	32.8474	15.4955	50.1993	3.24317	1.69741	0.00433237	0.0238307	Up	3.8237	2.8727	3.23306	1.47505	0.272531	1.44514	OJ1362_G11.10	unnamed protein product [Triticum turgidum subsp. durum]	GO:0005829,GO:0005634,GO:0016799,GO:0009691	cytosol|nucleus|hydrolase activity, hydrolyzing N-glycosyl compounds|cytokinin biosynthetic process
TraesCS1B02G380200	851.546	558.833	1144.26	2.04507	1.03215	9.39e-05	0.00101323	Up	120.3	92.1544	101.058	33.3416	42.1924	83.6702		unnamed protein product [Triticum turgidum subsp. durum]	GO:0000786,GO:0005634,GO:0003677,GO:0046982,GO:0006334	nucleosome|nucleus|DNA binding|protein heterodimerization activity|nucleosome assembly
TraesCS1B02G380500	84.6634	124.184	45.1427	0.363152	-1.46136	2.35e-05	0.00030999	Down	1.28687	1.7507	2.28888	5.55407	4.99616	4.73858		unnamed protein product [Triticum turgidum subsp. durum]
TraesCS1B02G384500	54.5992	78.1697	31.0286	0.397277	-1.33178	0.00699724	0.0347812	Down	0.523135	1.41822	0.516926	2.69684	2.44933	1.38636	F3K23.28	unnamed protein product [Triticum turgidum subsp. durum]	GO:0000139,GO:0005886,GO:0015031	Golgi membrane|plasma membrane|protein transport
TraesCS1B02G384700	426.118	627.623	224.614	0.357959	-1.48213	5.51e-07	1.18e-05	Down	11.7164	3.86047	9.87558	23.784	20.8731	29.1651	T26B15.7	unnamed protein product [Triticum turgidum subsp. durum]	GO:0005737,GO:0005634,GO:0005524,GO:0004709,GO:0004674,GO:0009738,GO:0032147,GO:0009737,GO:0006970,GO:0023014,GO:0031098	cytoplasm|nucleus|ATP binding|MAP kinase kinase kinase activity|protein serine/threonine kinase activity|abscisic acid-activated signaling pathway|activation of protein kinase activity|response to abscisic acid|response to osmotic stress|signal transduction by protein phosphorylation|stress-activated protein kinase signaling cascade	ko04016	MAPK signaling pathway - plant
TraesCS1B02G386500	542.059	347.265	736.854	2.11802	1.08272	0.000171655	0.00168964	Up	120.695	88.7217	95.5844	25.9991	46.3472	77.132		unnamed protein product [Triticum turgidum subsp. durum]	GO:0000786,GO:0005634,GO:0003677,GO:0046982	nucleosome|nucleus|DNA binding|protein heterodimerization activity
TraesCS1B02G386700	335.686	210.552	460.819	2.18289	1.12624	9.36e-05	0.00100974	Up	41.6024	32.7993	31.7032	9.04488	17.3046	24.1327		unnamed protein product [Triticum turgidum subsp. durum]	GO:0000786,GO:0005634,GO:0003677,GO:0046982	nucleosome|nucleus|DNA binding|protein heterodimerization activity
TraesCS1B02G388700	499.046	317.352	680.74	2.14261	1.09937	3.66e-09	1.3e-07	Up	10.2239	8.26406	9.95696	3.93479	4.89204	4.99743	T1N15.22/T1N15.23	unnamed protein product [Triticum turgidum subsp. durum]	GO:0005737,GO:0000234,GO:0052667,GO:0006656	cytoplasm|phosphoethanolamine N-methyltransferase activity|phosphomethylethanolamine N-methyltransferase activity|phosphatidylcholine biosynthetic process	ko00564	Glycerophospholipid metabolism
TraesCS1B02G389800	4.69527	9.07941	0.311118	0.0386735	-4.69251	0.00769141	0.0374439	Down	0.0451798	0	0	0.853096	0.349387	0.176446	F10M10.180	unnamed protein product [Triticum turgidum subsp. durum]	GO:0005634,GO:0003677,GO:0003700,GO:0051301,GO:0050832,GO:0009873,GO:0010087,GO:0010928,GO:0090357,GO:0010200	nucleus|DNA binding|DNA-binding transcription factor activity|cell division|defense response to fungus|ethylene-activated signaling pathway|phloem or xylem histogenesis|regulation of auxin mediated signaling pathway|regulation of tryptophan metabolic process|response to chitin
TraesCS1B02G390500	27.3781	13.4384	41.3178	3.05261	1.61004	0.00875044	0.0413663	Up	1.56384	2.79999	1.20018	0.478846	0.466934	0.949131	MBK20.4	unnamed protein product [Triticum turgidum subsp. durum]
TraesCS1B02G390900	121.065	61.4713	180.659	2.95258	1.56198	1.12e-05	0.000161888	Up	5.11534	4.95915	4.36035	2.66994	0.9097	1.55922		hypothetical protein D1007_25932 [Hordeum vulgare]
TraesCS1B02G391900	420.11	252.278	587.941	2.33349	1.22249	7.95e-09	2.61e-07	Up	34.5792	32.8691	31.0809	18.373	11.0963	14.71	F27B13.80	unnamed protein product [Triticum turgidum subsp. durum]	GO:0009507,GO:0009570,GO:0005737,GO:0005829,GO:0030170,GO:0004795,GO:0009088	chloroplast|chloroplast stroma|cytoplasm|cytosol|pyridoxal phosphate binding|threonine synthase activity|threonine biosynthetic process	ko00260,ko00750	Glycine, serine and threonine metabolism|Vitamin B6 metabolism
TraesCS1B02G392400	582.85	780.739	384.961	0.492741	-1.0211	3.44e-09	1.22e-07	Down	9.59111	11.1722	11.4739	20.9558	22.9816	24.3166	SPBC115.02c	unnamed protein product [Triticum turgidum subsp. durum]	GO:0005737,GO:0005739,GO:0005524,GO:0016887,GO:0016558,GO:0006515,GO:0051603	cytoplasm|mitochondrion|ATP binding|ATPase activity|protein import into peroxisome matrix|protein quality control for misfolded or incompletely synthesized proteins|proteolysis involved in cellular protein catabolic process
TraesCS1B02G396300	128.648	81.0712	176.224	2.17076	1.1182	0.000109566	0.0011536	Up	6.50719	6.80966	6.87252	3.33055	2.44894	3.90973	OSJNBa0090O10.3	unnamed protein product [Triticum turgidum subsp. durum]	GO:0005524,GO:0046872,GO:0004797,GO:0071897,GO:0006259,GO:0046104	ATP binding|metal ion binding|thymidine kinase activity|DNA biosynthetic process|DNA metabolic process|thymidine metabolic process	ko00240	Pyrimidine metabolism
TraesCS1B02G398800	1597.04	1016.1	2177.98	2.14201	1.09897	3.78e-09	1.33e-07	Up	109.012	134.464	121.631	51.015	50.4978	76.2218	Os01g0686800	guanine nucleotide-binding protein subunit beta-like protein A [Aegilops tauschii subsp. tauschii]	GO:0005737,GO:0005829,GO:0022627,GO:0005634,GO:0005886,GO:0019899,GO:0005080,GO:0043022,GO:0050832,GO:0001934,GO:0060267,GO:0072344,GO:0007165	cytoplasm|cytosol|cytosolic small ribosomal subunit|nucleus|plasma membrane|enzyme binding|protein kinase C binding|ribosome binding|defense response to fungus|positive regulation of protein phosphorylation|positive regulation of respiratory burst|rescue of stalled ribosome|signal transduction
TraesCS1B02G401600	4.45623	0.295426	8.61703	24.2684	4.60101	0.00963136	0.0444247	Up	0.401042	0.0976757	0.154587	0	0	0.0230329	T12H20.7	unnamed protein product [Triticum turgidum subsp. durum]	GO:0005887,GO:0016020,GO:0035673,GO:0015031	integral component of plasma membrane|membrane|oligopeptide transmembrane transporter activity|protein transport
TraesCS1B02G403000	206.084	120.384	291.784	2.427	1.27917	2.25e-08	6.76e-07	Up	20.0134	20.3685	22.4444	9.97585	8.90329	8.19638	F16F17.110	Histone chaperone ASF1B [Triticum urartu]	GO:0005737,GO:0005634,GO:0051301,GO:0006333,GO:0009294,GO:0000724,GO:0031567,GO:0008361,GO:0010091	cytoplasm|nucleus|cell division|chromatin assembly or disassembly|DNA mediated transformation|double-strand break repair via homologous recombination|mitotic cell size control checkpoint|regulation of cell size|trichome branching
TraesCS1B02G403600	70.5585	41.3042	99.8127	2.40882	1.26832	0.000529384	0.00433574	Up	6.07693	6.78363	6.18143	2.02493	3.35674	2.85028	YGL068W	uncharacterized protein LOC109754778 [Aegilops tauschii subsp. tauschii]	GO:0005762,GO:0042645,GO:0003735,GO:0032543	mitochondrial large ribosomal subunit|mitochondrial nucleoid|structural constituent of ribosome|mitochondrial translation	ko03010	Ribosome
TraesCS1B02G409800	219.818	123.465	316.171	2.55066	1.35087	0.00018282	0.00178013	Up	31.6892	39.8632	39.8968	5.40189	17.0181	22.8826	F10K1.22	unnamed protein product [Triticum turgidum subsp. durum]	GO:0005829,GO:0022625,GO:0003735,GO:0002181,GO:0042273	cytosol|cytosolic large ribosomal subunit|structural constituent of ribosome|cytoplasmic translation|ribosomal large subunit biogenesis	ko03010	Ribosome
TraesCS1B02G410800	117.749	178.779	56.7194	0.317093	-1.65702	2.13e-08	6.44e-07	Down	1.82783	2.41137	2.27025	7.08316	8.07717	6.29861		unnamed protein product [Triticum turgidum subsp. durum]
TraesCS1B02G416400	57.2518	81.2755	33.2281	0.410014	-1.28626	0.00831104	0.0397752	Down	3.17425	2.78785	4.30716	13.5615	9.13879	3.56876	F18B13.15	unnamed protein product [Triticum turgidum subsp. durum]	GO:0071013,GO:0009507,GO:0016020,GO:0005682,GO:0097157,GO:0000386,GO:0030619,GO:0030620,GO:0030623,GO:0017070,GO:0000380,GO:0000398,GO:0000244	catalytic step 2 spliceosome|chloroplast|membrane|U5 snRNP|pre-mRNA intronic binding|second spliceosomal transesterification activity|U1 snRNA binding|U2 snRNA binding|U5 snRNA binding|U6 snRNA binding|alternative mRNA splicing, via spliceosome|mRNA splicing, via spliceosome|spliceosomal tri-snRNP complex assembly
TraesCS1B02G416600	101.062	49.1586	152.965	3.08972	1.62748	1.46e-05	0.000205577	Up	20.1407	20.0355	23.9963	4.60971	5.20139	11.6199		Histone H2B.2 [Hordeum vulgare]	GO:0000786,GO:0005634,GO:0003677,GO:0046982	nucleosome|nucleus|DNA binding|protein heterodimerization activity
TraesCS1B02G420000	22.6453	5.17421	40.1164	7.88838	2.97973	0.000170338	0.0016796	Up	2.38703	2.07231	0.462531	0.339256	0.255201	0.0751803		unnamed protein product [Triticum turgidum subsp. durum]	GO:0005634	nucleus
TraesCS1B02G420100	18.5695	2.38873	34.7502	14.8269	3.89015	7.52e-06	0.000115414	Up	2.78609	3.03979	2.54939	0.189577	0.415936	0	PSAH	photosystem I reaction center subunit VI, chloroplastic [Aegilops tauschii subsp. tauschii]	GO:0009535,GO:0016021,GO:0009538,GO:0015979	chloroplast thylakoid membrane|integral component of membrane|photosystem I reaction center|photosynthesis	ko00195	Photosynthesis
TraesCS1B02G423600	199.436	106.818	292.054	2.73369	1.45085	1.14e-07	2.89e-06	Up	8.69403	15.3179	10.5053	4.3311	4.78193	4.1178	SPCC830.07c	unnamed protein product [Triticum turgidum subsp. durum]	GO:0005829,GO:0005634,GO:0051087,GO:0030544,GO:0051082,GO:0051085,GO:0002183,GO:0006413	cytosol|nucleus|chaperone binding|Hsp70 protein binding|unfolded protein binding|chaperone cofactor-dependent protein refolding|cytoplasmic translational initiation|translational initiation
TraesCS1B02G424900	492.765	299.823	685.707	2.2839	1.1915	7.52e-06	0.000115463	Up	43.5412	77.778	40.9105	18.9549	23.7642	31.5759	F15A17_200	fasciclin-like protein FLA13 [Triticum aestivum]	GO:0031225,GO:0005886,GO:0009834	anchored component of membrane|plasma membrane|plant-type secondary cell wall biogenesis
TraesCS1B02G425000	494.735	268.959	720.51	2.67603	1.42009	2.6e-12	1.71e-10	Up	34.208	34.5131	26.2872	11.5177	10.9731	14.5668	F15A17_200	unnamed protein product [Triticum turgidum subsp. durum]	GO:0031225,GO:0005886,GO:0009834	anchored component of membrane|plasma membrane|plant-type secondary cell wall biogenesis
TraesCS1B02G425700	560.366	344.695	776.037	2.24909	1.16934	7.78e-10	3.2e-08	Up	27.2449	34.4811	29.5948	13.376	12.592	16.4055	RPS27A1	ubiquitin-40S ribosomal protein S27a-like [Aegilops tauschii subsp. tauschii]	GO:0005634,GO:0005840,GO:0046872,GO:0003735,GO:0006412	nucleus|ribosome|metal ion binding|structural constituent of ribosome|translation
TraesCS1B02G426300	74.483	39.7298	109.236	2.74586	1.45726	0.000145343	0.00147062	Up	4.97414	7.20828	6.1187	1.77959	3.29711	1.89149	MAE1.9	unnamed protein product [Triticum turgidum subsp. durum]	GO:0005768,GO:0005886,GO:0005525,GO:0003924,GO:0006886,GO:0032482	endosome|plasma membrane|GTP binding|GTPase activity|intracellular protein transport|Rab protein signal transduction
TraesCS1B02G431500	319.054	146.319	491.789	3.36602	1.75104	1.06e-16	1.37e-14	Up	19.3784	22.119	17.5957	6.71303	6.26482	5.42671	OsI_032456	unnamed protein product [Triticum turgidum subsp. durum]	GO:0047918,GO:0051287,GO:0019853	GDP-mannose 3,5-epimerase activity|NAD binding|L-ascorbic acid biosynthetic process	ko00053,ko00520	Ascorbate and aldarate metabolism|Amino sugar and nucleotide sugar metabolism
TraesCS1B02G432700	73.3607	3.2845	143.437	43.6073	5.4465	0.00130425	0.00908059	Up	7.50056	8.84974	7.73344	0	0.579458	0	WHAB1.6	unnamed protein product [Triticum turgidum subsp. durum]	GO:0009535,GO:0016021,GO:0009522,GO:0009523,GO:0016168,GO:0046872,GO:0009765,GO:0018298	chloroplast thylakoid membrane|integral component of membrane|photosystem I|photosystem II|chlorophyll binding|metal ion binding|photosynthesis, light harvesting|protein-chromophore linkage	ko00196	Photosynthesis - antenna proteins
TraesCS1B02G433700	6.72391	0.295426	13.1524	37.024	5.21039	0.00121456	0.00857795	Up	2.05338	0.55447	1.17005	0	0	0.0871663		uncharacterized protein LOC109761983 [Aegilops tauschii subsp. tauschii]
TraesCS1B02G437500	148.51	208.087	88.9324	0.426736	-1.22858	5.58e-05	0.00065024	Down	3.09804	6.11298	4.5466	9.50593	13.0485	11.1539	F27D4.10	unnamed protein product [Triticum turgidum subsp. durum]	GO:0005829,GO:0008106,GO:0055114	cytosol|alcohol dehydrogenase (NADP+) activity|oxidation-reduction process	ko00902	Monoterpenoid biosynthesis
TraesCS1B02G439100	86.1229	115.286	56.9594	0.495293	-1.01364	0.00848635	0.040434	Down	3.15208	1.65312	2.89173	6.61315	6.36093	3.28271	RGA5	unnamed protein product [Triticum turgidum subsp. durum]	GO:0005737,GO:0043531,GO:0005524,GO:0043621,GO:0009870,GO:0042742,GO:0060548,GO:0009626	cytoplasm|ADP binding|ATP binding|protein self-association|defense response signaling pathway, resistance gene-dependent|defense response to bacterium|negative regulation of cell death|plant-type hypersensitive response
TraesCS1B02G439200	277.838	408.299	147.377	0.361321	-1.46865	4.05e-10	1.76e-08	Down	3.20631	2.06308	2.93391	9.27225	6.87372	7.54702	OsJ_33425	disease resistance protein RPP13-like [Aegilops tauschii subsp. tauschii]	GO:0043531,GO:0005524,GO:0006952	ADP binding|ATP binding|defense response
TraesCS1B02G441900	1134.98	401.576	1868.38	4.65164	2.21774	9.85e-42	1.16e-38	Up	45.0102	46.9555	48.8495	11.249	8.65122	11.6868	SPAC10F6.03c	unnamed protein product [Triticum turgidum subsp. durum]	GO:0005737,GO:0005829,GO:0005524,GO:0003883,GO:0044210,GO:0006207,GO:0006541	cytoplasm|cytosol|ATP binding|CTP synthase activity|'de novo' CTP biosynthetic process|'de novo' pyrimidine nucleobase biosynthetic process|glutamine metabolic process	ko00240	Pyrimidine metabolism
TraesCS1B02G442500	116.702	70.9195	162.485	2.29005	1.19538	9.62e-05	0.0010345	Up	4.91939	3.84041	5.5828	2.3525	1.66988	2.49545	T5M7.14	unnamed protein product [Triticum turgidum subsp. durum]	GO:0009507,GO:0009707,GO:0009902	chloroplast|chloroplast outer membrane|chloroplast relocation
TraesCS1B02G446000	59.414	24.0185	94.8095	3.94927	1.98159	5.38e-06	8.61e-05	Up	4.74988	4.28629	3.28102	1.32872	0.583047	1.34767	T32G6.18	unnamed protein product [Triticum turgidum subsp. durum]	GO:0032541,GO:0005737,GO:0005783,GO:0005789,GO:0016020,GO:0009658,GO:0010274	cortical endoplasmic reticulum|cytoplasm|endoplasmic reticulum|endoplasmic reticulum membrane|membrane|chloroplast organization|hydrotropism
TraesCS1B02G446400	27.6041	45.5152	9.69298	0.21352	-2.22756	0.000229276	0.00214784	Down	0.836596	0.247419	0.783159	3.30981	3.2348	2.56713	OJ1126_B10.8	probable calcium-binding protein CML14 [Aegilops tauschii subsp. tauschii]	GO:0005634,GO:0005509,GO:0030234,GO:0019722,GO:0051300	nucleus|calcium ion binding|enzyme regulator activity|calcium-mediated signaling|spindle pole body organization	ko04626	Plant-pathogen interaction
TraesCS1B02G448300	303.658	410.615	196.701	0.479089	-1.06163	1.48e-07	3.64e-06	Down	5.12572	5.81097	6.1608	13.5192	12.2241	11.5448	F18O14.22	unnamed protein product [Triticum turgidum subsp. durum]	GO:0005887,GO:0005774,GO:0005773,GO:0005351,GO:0005355,GO:0008645	integral component of plasma membrane|vacuolar membrane|vacuole|carbohydrate:proton symporter activity|glucose transmembrane transporter activity|hexose transmembrane transport
TraesCS1B02G449800	58.1081	22.1505	94.0658	4.28168	2.09818	6.79e-06	0.000105576	Up	1.78477	1.86995	2.92384	0.712367	0.673271	0.233758	NFIA_071590	unnamed protein product [Triticum turgidum subsp. durum]	GO:0005634,GO:0005524,GO:0004003,GO:0003677,GO:0007049,GO:0006139	nucleus|ATP binding|ATP-dependent DNA helicase activity|DNA binding|cell cycle|nucleobase-containing compound metabolic process
TraesCS1B02G451100	71.4283	2.73664	140.12	48.1631	5.58986	2.48e-19	4.61e-17	Up	6.55806	8.5384	7.88979	0.0644953	0	0.400186	LHBC	chlorophyll a-b binding protein of LHCII type III, chloroplastic [Aegilops tauschii subsp. tauschii]	GO:0009535,GO:0016021,GO:0009522,GO:0009523,GO:0016168,GO:0046872,GO:0009765,GO:0018298	chloroplast thylakoid membrane|integral component of membrane|photosystem I|photosystem II|chlorophyll binding|metal ion binding|photosynthesis, light harvesting|protein-chromophore linkage	ko00196	Photosynthesis - antenna proteins
TraesCS1B02G451200	72.9615	4.4662	141.457	30.9598	4.95232	3.95e-19	7.14e-17	Up	11.0349	10.4985	15.3306	0	0.896385	0.316882	LHBC	chlorophyll a-b binding protein of LHCII type III, chloroplastic [Aegilops tauschii subsp. tauschii]	GO:0009535,GO:0016021,GO:0009522,GO:0009523,GO:0016168,GO:0046872,GO:0009765,GO:0018298	chloroplast thylakoid membrane|integral component of membrane|photosystem I|photosystem II|chlorophyll binding|metal ion binding|photosynthesis, light harvesting|protein-chromophore linkage	ko00196	Photosynthesis - antenna proteins
TraesCS1B02G451600	126.648	198.227	55.0695	0.278542	-1.84403	4.68e-09	1.62e-07	Down	1.52242	1.01167	0.780033	4.7083	4.00746	3.76192	SRK	putative receptor-like protein kinase At4g00960 [Aegilops tauschii subsp. tauschii]
TraesCS1B02G451700	79.2759	119.934	38.6181	0.322227	-1.63385	1.91e-06	3.5e-05	Down	1.31333	1.11227	1.27136	4.47128	3.42941	4.07998	A_TM018A10.18	cysteine-rich receptor-like protein kinase 41 [Aegilops tauschii subsp. tauschii]
TraesCS1B02G453500	47.1807	25.3391	69.0223	2.70103	1.43351	0.00261728	0.0159054	Up	18.1121	15.7757	14.9564	3.6146	5.12434	9.92017	MBK23.22.1	mitochondrial import receptor subunit TOM7-1-like [Aegilops tauschii subsp. tauschii]	GO:0016021,GO:0005742,GO:0030150	integral component of membrane|mitochondrial outer membrane translocase complex|protein import into mitochondrial matrix
TraesCS1B02G453700	324.262	438.737	209.787	0.478841	-1.06238	3.55e-06	5.98e-05	Down	3.78747	3.00356	3.48598	9.45856	7.32236	5.68106		unnamed protein product [Triticum turgidum subsp. durum]
TraesCS1B02G455200	793.476	496.912	1090.04	2.19234	1.13247	8.01e-08	2.11e-06	Up	22.1595	24.0536	18.618	7.65234	13.5753	9.69242	SPCC24B10.10c	unnamed protein product [Triticum turgidum subsp. durum]	GO:0005741,GO:0005739,GO:0005524,GO:0016887,GO:0045041	mitochondrial outer membrane|mitochondrion|ATP binding|ATPase activity|protein import into mitochondrial intermembrane space
TraesCS1B02G456200	12.0302	22.4676	1.59271	0.0714695	-3.80653	0.000565146	0.00457271	Down	0.0795872	0.0549209	0	0.200371	1.17232	0.621642	T13J8.80	unnamed protein product [Triticum turgidum subsp. durum]	GO:0016021,GO:0005886,GO:0008308,GO:0006873	integral component of membrane|plasma membrane|voltage-gated anion channel activity|cellular ion homeostasis
TraesCS1B02G465200	7.15903	12.9837	1.33433	0.101526	-3.30008	0.00864379	0.0410085	Down	0	0.0477425	0.15112	0.696728	0.815274	0.495358	F28A23.140	unnamed protein product [Triticum turgidum subsp. durum]	GO:0030176,GO:0004842,GO:0008270,GO:0042335,GO:0010143,GO:0008299,GO:1900490,GO:0009414,GO:0010345,GO:0030433,GO:0010025	integral component of endoplasmic reticulum membrane|ubiquitin-protein transferase activity|zinc ion binding|cuticle development|cutin biosynthetic process|isoprenoid biosynthetic process|positive regulation of hydroxymethylglutaryl-CoA reductase (NADPH) activity|response to water deprivation|suberin biosynthetic process|ubiquitin-dependent ERAD pathway|wax biosynthetic process	ko04141	Protein processing in endoplasmic reticulum
TraesCS1B02G465700	400.762	553.384	248.14	0.448214	-1.15774	9.44e-08	2.45e-06	Down	4.49058	4.52204	7.19012	13.3519	11.7851	12.4985	F28A23.140	unnamed protein product [Triticum turgidum subsp. durum]	GO:0030176,GO:0004842,GO:0008270,GO:0042335,GO:0010143,GO:0008299,GO:1900490,GO:0009414,GO:0010345,GO:0030433,GO:0010025	integral component of endoplasmic reticulum membrane|ubiquitin-protein transferase activity|zinc ion binding|cuticle development|cutin biosynthetic process|isoprenoid biosynthetic process|positive regulation of hydroxymethylglutaryl-CoA reductase (NADPH) activity|response to water deprivation|suberin biosynthetic process|ubiquitin-dependent ERAD pathway|wax biosynthetic process	ko04141	Protein processing in endoplasmic reticulum
TraesCS1B02G468200	3.54057	7.08113	0	0.0253848	-5.29989	0.00604281	0.0310379	Down	0	0	0	0.168968	0.0444864	0.104843	F13M7.15	unnamed protein product [Triticum turgidum subsp. durum]	GO:0009507,GO:0000502,GO:0004197,GO:0004843,GO:0008270,GO:0016579,GO:0006511	chloroplast|proteasome complex|cysteine-type endopeptidase activity|thiol-dependent ubiquitin-specific protease activity|zinc ion binding|protein deubiquitination|ubiquitin-dependent protein catabolic process
TraesCS1B02G472000	555.502	789.208	321.796	0.407994	-1.29338	9.39e-11	4.61e-09	Down	8.60521	10.2603	9.18996	29.6176	23.3754	19.0368		SAB [Triticum aestivum]
TraesCS1B02G472200	158.64	80.9097	236.371	2.91223	1.54212	4.49e-08	1.26e-06	Up	8.50847	9.61518	11.4664	2.55482	4.3118	3.69635	MYH19.8	unnamed protein product [Triticum turgidum subsp. durum]	GO:0005829,GO:0005634,GO:0017172,GO:0046872,GO:0070483,GO:0018171,GO:0001666	cytosol|nucleus|cysteine dioxygenase activity|metal ion binding|detection of hypoxia|peptidyl-cysteine oxidation|response to hypoxia
TraesCS1B02G478400	104.969	163.386	46.5514	0.284788	-1.81204	3.65e-06	6.13e-05	Down	2.12841	1.03677	3.09939	6.25166	10.6042	5.98977	OsJ_19776	unnamed protein product [Triticum turgidum subsp. durum]	GO:0003978,GO:0006012	UDP-glucose 4-epimerase activity|galactose metabolic process	ko00052,ko00520	Galactose metabolism|Amino sugar and nucleotide sugar metabolism
TraesCS1B02G479600	75.4384	107.945	42.9321	0.398391	-1.32774	0.000527782	0.00432603	Down	3.16465	2.48506	1.84731	6.04426	8.74037	4.95437		unnamed protein product [Triticum turgidum subsp. durum]
TraesCS1D02G002300	78.1986	105.788	50.6091	0.479133	-1.0615	0.00235719	0.014626	Down	1.55479	1.66685	1.27354	3.98429	2.76052	3.09027	F13M7.6	unnamed protein product [Triticum turgidum subsp. durum]	GO:0000124,GO:0046695,GO:0005669,GO:0046982,GO:0001102,GO:0006325,GO:0009860,GO:0051090,GO:0051123,GO:0006366	SAGA complex|SLIK (SAGA-like) complex|transcription factor TFIID complex|protein heterodimerization activity|RNA polymerase II activating transcription factor binding|chromatin organization|pollen tube growth|regulation of DNA-binding transcription factor activity|RNA polymerase II preinitiation complex assembly|transcription by RNA polymerase II	ko03022	Basal transcription factors
TraesCS1D02G002400	684.245	276.661	1091.83	3.937	1.9771	3.01e-24	1e-21	Up	24.3422	25.5915	24.1558	5.01372	6.48311	8.08767	F12K22.14	E3 ubiquitin-protein ligase ORTHRUS 2-like [Aegilops tauschii subsp. tauschii]	GO:0010369,GO:0005720,GO:0005634,GO:0003682,GO:0010385,GO:0042393,GO:0046872,GO:0008327,GO:0010428,GO:0010429,GO:0061630,GO:0004842,GO:0051301,GO:0032776,GO:0010424,GO:0010216,GO:0031508,GO:0090309,GO:0016567	chromocenter|nuclear heterochromatin|nucleus|chromatin binding|double-stranded methylated DNA binding|histone binding|metal ion binding|methyl-CpG binding|methyl-CpNpG binding|methyl-CpNpN binding|ubiquitin protein ligase activity|ubiquitin-protein transferase activity|cell division|DNA methylation on cytosine|DNA methylation on cytosine within a CG sequence|maintenance of DNA methylation|pericen…
TraesCS1D02G013600	7.26181	14.1939	0.329679	0.0246103	-5.34459	0.00105701	0.00762808	Down	0	0.0467659	0	0.341239	1.54728	0.264669	OSJNBb0024N18.5	putative 12-oxophytodienoate reductase 5 [Aegilops tauschii subsp. tauschii]	GO:0016629,GO:0010181,GO:0009695,GO:0031408	12-oxophytodienoate reductase activity|FMN binding|jasmonic acid biosynthetic process|oxylipin biosynthetic process	ko00592	alpha-Linolenic acid metabolism
TraesCS1D02G016500	248.351	351.399	145.302	0.413973	-1.27239	2.5e-06	4.43e-05	Down	5.07861	5.2569	6.57666	19.3618	13.9062	9.49201	CDS1	phosphatidate cytidylyltransferase 1-like [Aegilops tauschii subsp. tauschii]	GO:0016021,GO:0004605,GO:0016024	integral component of membrane|phosphatidate cytidylyltransferase activity|CDP-diacylglycerol biosynthetic process	ko00564,ko04070	Glycerophospholipid metabolism|Phosphatidylinositol signaling system
TraesCS1D02G019600	117.968	164.572	71.3636	0.43469	-1.20194	0.000248668	0.00229634	Down	1.47582	1.19634	1.3982	4.70042	2.59294	2.51727	OsJ_33425	leaf rust resistance protein Lr10 [Triticum dicoccoides]	GO:0043531,GO:0005524,GO:0006952	ADP binding|ATP binding|defense response
TraesCS1D02G024500	43.5187	63.3122	23.7253	0.374093	-1.41853	0.0111691	0.0499277	Down	0.227151	0.513	0.834457	1.27374	2.32694	0.786308	F13I12.160	probable LRR receptor-like serine/threonine-protein kinase At3g47570 [Aegilops tauschii subsp. tauschii]	GO:0016021,GO:0005886,GO:0005524,GO:0004674	integral component of membrane|plasma membrane|ATP binding|protein serine/threonine kinase activity
TraesCS1D02G024700	37.7668	20.2644	55.2693	2.71951	1.44335	0.00350946	0.0201438	Up	2.64216	4.10238	4.39715	1.10867	1.80695	1.35126	OsJ_016081	protein DEHYDRATION-INDUCED 19 homolog 6-like [Aegilops tauschii subsp. tauschii]
TraesCS1D02G026700	21.6275	10.2548	33.0001	3.21977	1.68696	0.00784402	0.0380134	Up	1.04774	1.90876	1.46469	0.474808	0.555595	0.409186		unnamed protein product [Triticum turgidum subsp. durum]
TraesCS1D02G027300	343.852	182.178	505.526	2.76628	1.46795	7.06e-07	1.47e-05	Up	120.865	83.3369	118.542	21.5208	39.311	59.9739		unnamed protein product [Triticum turgidum subsp. durum]	GO:0004867,GO:0009611	serine-type endopeptidase inhibitor activity|response to wounding
TraesCS1D02G029900	594.014	921.54	266.489	0.289294	-1.78939	3.25e-14	2.92e-12	Down	2.35943	2.81014	3.26688	14.0551	9.41205	7.04586	177O13.37	unnamed protein product [Triticum turgidum subsp. durum]	GO:0043531,GO:0005524,GO:0006952	ADP binding|ATP binding|defense response
TraesCS1D02G030200	127.202	196.088	58.3166	0.297503	-1.74902	1.38e-09	5.37e-08	Down	0.0722064	0.076076	0.0929421	0.331116	0.267799	0.248005	F20D10.300	protein FAR1-RELATED SEQUENCE 12-like [Aegilops tauschii subsp. tauschii]	GO:0005634,GO:0008270,GO:0006355	nucleus|zinc ion binding|regulation of transcription, DNA-templated
TraesCS1D02G034400	10.8782	2.81445	18.9419	6.59845	2.72213	0.00769054	0.0374439	Up	0.461589	0.764471	0.638556	0.0774742	0	0.210315	P0665A11.14	tyrosine decarboxylase 1-like [Aegilops tauschii subsp. tauschii]	GO:0030170,GO:0004837,GO:0006520,GO:1901695	pyridoxal phosphate binding|tyrosine decarboxylase activity|cellular amino acid metabolic process|tyramine biosynthetic process
TraesCS1D02G041500	134.328	217.431	51.2256	0.235687	-2.08505	2.84e-09	1.03e-07	Down	2.36536	2.34422	3.57268	17.802	7.45021	11.3997	T3B23.13	zinc finger protein ZAT12-like [Aegilops tauschii subsp. tauschii]	GO:0005634,GO:0003700,GO:0046872,GO:0043565,GO:0006355	nucleus|DNA-binding transcription factor activity|metal ion binding|sequence-specific DNA binding|regulation of transcription, DNA-templated
TraesCS1D02G041600	54.9868	78.8773	31.0963	0.394666	-1.3413	0.00418332	0.0232014	Down	0.900996	1.86525	1.49946	5.77896	2.46474	3.09986	F3G5.22	zinc finger protein ZAT12-like [Aegilops tauschii subsp. tauschii]	GO:0005634,GO:0003700,GO:0046872,GO:0003676,GO:0071289,GO:2000280,GO:0006355,GO:0010200	nucleus|DNA-binding transcription factor activity|metal ion binding|nucleic acid binding|cellular response to nickel ion|regulation of root development|regulation of transcription, DNA-templated|response to chitin
TraesCS1D02G042100	54.556	76.4312	32.6807	0.428632	-1.22219	0.00810087	0.0389675	Down	1.22366	1.53328	0.597871	3.7293	2.06333	2.45233	T8O18.8	3-ketoacyl-CoA synthase 12-like [Aegilops tauschii subsp. tauschii]	GO:0005783,GO:0016020,GO:0102336,GO:0102337,GO:0102338,GO:0102756,GO:0006633	endoplasmic reticulum|membrane|3-oxo-arachidoyl-CoA synthase activity|3-oxo-cerotoyl-CoA synthase activity|3-oxo-lignoceronyl-CoA synthase activity|very-long-chain 3-ketoacyl-CoA synthase activity|fatty acid biosynthetic process	ko00062,ko04626	Fatty acid elongation|Plant-pathogen interaction
TraesCS1D02G042900	180.428	105.743	255.113	2.41746	1.27349	5.52e-07	1.18e-05	Up	4.41198	3.50336	4.45549	2.14928	1.519	1.68176	At2g22360	uncharacterized protein LOC109759773 [Aegilops tauschii subsp. tauschii]	GO:0009507,GO:0009941,GO:0009535,GO:0005524,GO:0031072,GO:0046872,GO:0051082,GO:0006457,GO:0009408	chloroplast|chloroplast envelope|chloroplast thylakoid membrane|ATP binding|heat shock protein binding|metal ion binding|unfolded protein binding|protein folding|response to heat
TraesCS1D02G051000	72.4536	106.085	38.8223	0.365341	-1.45269	5.49e-05	0.000641499	Down	1.3094	1.93038	1.69007	4.19567	5.08489	4.80383	T32A17.160	probable leucine-rich repeat receptor-like protein kinase At1g35710 isoform X1 [Aegilops tauschii subsp. tauschii]
TraesCS1D02G051400	6.18092	11.6921	0.669768	0.056596	-4.14316	0.00928522	0.0432255	Down	0	0	0.0359056	0.455236	0.12712	0.0641975	PIK-2	putative disease resistance RPP13-like protein 3 [Sorghum bicolor]	GO:0043531,GO:0005524,GO:0009870,GO:0042742,GO:0009626	ADP binding|ATP binding|defense response signaling pathway, resistance gene-dependent|defense response to bacterium|plant-type hypersensitive response
TraesCS1D02G052600	62.6372	35.6536	89.6209	2.4974	1.32043	0.0021783	0.013734	Up	6.98076	4.60958	5.71801	1.21207	2.65931	3.29033	F20D10.270	pentatricopeptide repeat-containing protein At4g38150 [Aegilops tauschii subsp. tauschii]
TraesCS1D02G053000	93.9417	37.7999	150.083	3.93553	1.97656	2e-06	3.66e-05	Up	13.5085	15.0185	19.671	2.51921	2.65306	7.42493	B1469H02.30	defensin Tm-AMP-D1.2-like [Aegilops tauschii subsp. tauschii]	GO:0005615,GO:0046870,GO:0055073,GO:0006952	extracellular space|cadmium ion binding|cadmium ion homeostasis|defense response
TraesCS1D02G053500	344.239	213.086	475.392	2.22506	1.15385	4.95e-06	8.04e-05	Up	25.043	30.6847	33.0116	8.72424	15.506	17.2293	P23	uncharacterized protein OsI_027940-like [Aegilops tauschii subsp. tauschii]	GO:0101031,GO:0051087,GO:0051879,GO:0051085,GO:0009408	chaperone complex|chaperone binding|Hsp90 protein binding|chaperone cofactor-dependent protein refolding|response to heat
TraesCS1D02G056200	43.9092	26.4032	61.4152	2.32124	1.2149	0.00869397	0.0411744	Up	1.303	1.328	1.3136	0.630861	0.354336	0.782886	PPR791	unnamed protein product [Triticum turgidum subsp. durum]	GO:0005739	mitochondrion
TraesCS1D02G057200	148.925	207.923	89.9275	0.43239	-1.2096	3.59e-06	6.04e-05	Down	4.7265	3.78924	4.85838	10.558	10.1361	11.5368	MTI20.16	F-box protein SKIP1-like [Aegilops tauschii subsp. tauschii]	GO:0005634,GO:0019005,GO:0016567,GO:0031146	nucleus|SCF ubiquitin ligase complex|protein ubiquitination|SCF-dependent proteasomal ubiquitin-dependent protein catabolic process
TraesCS1D02G058300	43.5909	19.0393	68.1425	3.54494	1.82576	0.000548002	0.00445967	Up	1.02113	1.22746	1.34906	0.103663	0.509462	0.434171	HEMA1	glutamyl-tRNA reductase 2 isoform X2 [Aegilops tauschii subsp. tauschii]	GO:0009507,GO:0008883,GO:0050661,GO:0015995,GO:0006782	chloroplast|glutamyl-tRNA reductase activity|NADP binding|chlorophyll biosynthetic process|protoporphyrinogen IX biosynthetic process	ko00860	Porphyrin and chlorophyll metabolism
TraesCS1D02G059100	104.752	64.8599	144.645	2.2325	1.15866	0.000580647	0.00467747	Up	13.8276	16.5525	13.1498	8.52558	4.26066	7.62279	T6I14_40	50S ribosomal protein L10, chloroplastic-like [Aegilops tauschii subsp. tauschii]	GO:0009507,GO:0009941,GO:0009570,GO:0022626,GO:0015934,GO:0019843,GO:0003735,GO:0042254,GO:0006412	chloroplast|chloroplast envelope|chloroplast stroma|cytosolic ribosome|large ribosomal subunit|rRNA binding|structural constituent of ribosome|ribosome biogenesis|translation	ko03010	Ribosome
TraesCS1D02G061500	190.498	119.849	261.146	2.18008	1.12438	1.1e-06	2.15e-05	Up	7.12349	6.59741	7.20664	3.42955	3.45161	3.14807	T2N18.16	unnamed protein product [Triticum turgidum subsp. durum]	GO:0009507	chloroplast
TraesCS1D02G066800	57.5173	27.6962	87.3383	3.1209	1.64196	0.00124535	0.00874643	Up	3.68968	3.11773	3.74184	0.33176	1.08143	2.05853		serine/arginine repetitive matrix protein 1-like [Aegilops tauschii subsp. tauschii]
TraesCS1D02G067200	360.226	222.149	498.304	2.23787	1.16212	1.07e-05	0.000155926	Up	14.9509	10.0876	12.9798	4.15906	5.01551	8.44746	F4P12.80	L-type lectin-domain containing receptor kinase VIII.1-like [Aegilops tauschii subsp. tauschii]	GO:0016021,GO:0005886,GO:0005524,GO:0030246,GO:0004675,GO:0006952,GO:0042742,GO:0002229	integral component of membrane|plasma membrane|ATP binding|carbohydrate binding|transmembrane receptor protein serine/threonine kinase activity|defense response|defense response to bacterium|defense response to oomycetes
TraesCS1D02G069600	10.8709	3.14291	18.5988	5.80946	2.5384	0.00799797	0.0385943	Up	0.809328	1.09954	1.10488	0.127349	0.0558815	0.345708	T4E5	uncharacterized protein LOC109734120 [Aegilops tauschii subsp. tauschii]
TraesCS1D02G072200	952.161	1299.96	604.359	0.464922	-1.10494	1.45e-07	3.59e-06	Down	24.2134	14.3027	24.8074	49.9663	38.4865	53.2317	OSJNBa0056I11.7	zinc finger CCCH domain-containing protein 33-like [Aegilops tauschii subsp. tauschii]	GO:0003677,GO:0046872	DNA binding|metal ion binding
TraesCS1D02G072900	737.564	1117.28	357.844	0.320355	-1.64226	4.1e-12	2.58e-10	Down	18.0227	7.98493	13.7897	36.796	46.9674	45.5279	OsJ_03928	probable WRKY transcription factor 26 [Aegilops tauschii subsp. tauschii]	GO:0005634,GO:0003700,GO:0043565,GO:0009738,GO:0009740,GO:0009788,GO:0009938,GO:0045893,GO:0009737,GO:0009739	nucleus|DNA-binding transcription factor activity|sequence-specific DNA binding|abscisic acid-activated signaling pathway|gibberellic acid mediated signaling pathway|negative regulation of abscisic acid-activated signaling pathway|negative regulation of gibberellic acid mediated signaling pathway|positive regulation of transcription, DNA-templated|response to abscisic acid|response to gibberellin	ko04016,ko04626	MAPK signaling pathway - plant|Plant-pathogen interaction
TraesCS1D02G073900	121.103	187.938	54.2683	0.289284	-1.78944	7.25e-09	2.4e-07	Down	4.29389	3.33348	2.73557	14.489	10.2121	12.81	F28I16.240	unnamed protein product [Triticum turgidum subsp. durum]	GO:0031305,GO:0016020,GO:0005739,GO:0005886,GO:0005774,GO:0050833,GO:0006850,GO:0010119	integral component of mitochondrial inner membrane|membrane|mitochondrion|plasma membrane|vacuolar membrane|pyruvate transmembrane transporter activity|mitochondrial pyruvate transmembrane transport|regulation of stomatal movement
TraesCS1D02G074500	2095.47	2890.22	1300.73	0.450045	-1.15186	2.82e-14	2.56e-12	Down	35.6757	33.7794	41.9064	85.1157	98.0453	75.1351	P0038F09.39	glutamate--cysteine ligase B, chloroplastic [Aegilops tauschii subsp. tauschii]	GO:0009507,GO:0005524,GO:0004357,GO:0006750	chloroplast|ATP binding|glutamate-cysteine ligase activity|glutathione biosynthetic process	ko00270,ko00480	Cysteine and methionine metabolism|Glutathione metabolism
TraesCS1D02G075700	106.357	59.0844	153.63	2.59584	1.3762	3.52e-05	0.000439665	Up	5.39292	5.40101	6.46355	2.46862	1.47011	2.97461	OsI_017649/OsI_017650	KN1-type homeobox transcription factor [Triticum aestivum]	GO:0005634,GO:0043565,GO:0006355	nucleus|sequence-specific DNA binding|regulation of transcription, DNA-templated
TraesCS1D02G076200	4.23365	8.4673	0	0.021295	-5.55334	0.00301283	0.0178104	Down	0	0	0	0.522698	0.114681	0.101353	F24J13.9	cysteine-rich receptor-like protein kinase 2 [Aegilops tauschii subsp. tauschii]
TraesCS1D02G078100	38.3598	60.8986	15.8211	0.259784	-1.94461	0.000823162	0.0062079	Down	0.64579	0.232509	0.551972	0.918966	3.13292	1.67225	P0702F03.19	B3 domain-containing protein Os01g0234100-like isoform X1 [Aegilops tauschii subsp. tauschii]	GO:0005634,GO:0003677	nucleus|DNA binding
TraesCS1D02G079100	98.7657	18.8316	178.7	9.50206	3.24824	0.000415251	0.00353958	Up	7.6379	5.98943	8.51023	0.58271	1.74726	0.112989		protein LNK4-like [Aegilops tauschii subsp. tauschii]
TraesCS1D02G079300	366.824	496.774	236.874	0.477362	-1.06685	6.96e-07	1.45e-05	Down	9.79662	7.8871	7.34905	20.0138	20.4067	14.4924	F10A16.14	unnamed protein product [Triticum turgidum subsp. durum]	GO:0005829,GO:0005524,GO:0004674,GO:0009933,GO:0046777	cytosol|ATP binding|protein serine/threonine kinase activity|meristem structural organization|protein autophosphorylation
TraesCS1D02G079900	136.338	71.3724	201.304	2.81607	1.49368	5.17e-05	0.000607976	Up	10.5397	4.85307	8.88918	3.069	1.65747	4.21139	OsJ_30723	auxin transporter-like protein 3 [Aegilops tauschii subsp. tauschii]	GO:0016021,GO:0005886,GO:0015171,GO:0015293,GO:0003333,GO:0009734	integral component of membrane|plasma membrane|amino acid transmembrane transporter activity|symporter activity|amino acid transmembrane transport|auxin-activated signaling pathway	ko04075	Plant hormone signal transduction
TraesCS1D02G081600	275.165	138.544	411.785	2.96422	1.56765	2.29e-06	4.11e-05	Up	106.85	59.7525	86.2173	22.8586	16.8934	48.5226	SlH4	PREDICTED: uncharacterized protein LOC100244527 [Vitis vinifera]	GO:0000786,GO:0005634,GO:0003677,GO:0046982,GO:0006334	nucleosome|nucleus|DNA binding|protein heterodimerization activity|nucleosome assembly
TraesCS1D02G081700	25.8868	8.07736	43.6963	5.31705	2.41063	0.000830873	0.00625318	Up	3.07522	1.98949	2.63889	0	0.728004	0.750626	OsJ_017118	germin-like protein 5-1 [Aegilops tauschii subsp. tauschii]	GO:0048046,GO:0005618,GO:0009506,GO:0030145,GO:0045735,GO:0010497,GO:2000280	apoplast|cell wall|plasmodesma|manganese ion binding|nutrient reservoir activity|plasmodesmata-mediated intercellular transport|regulation of root development
TraesCS1D02G082200	27.1216	40.2035	14.0397	0.349142	-1.51811	0.00716835	0.0354377	Down	0.469249	0.838977	0.605669	2.2554	1.69659	1.79096	OJ1127_B08.4	CBL-interacting protein kinase 17-like [Aegilops tauschii subsp. tauschii]	GO:0005737,GO:0005634,GO:0005524,GO:0004674,GO:0035556,GO:0006468	cytoplasm|nucleus|ATP binding|protein serine/threonine kinase activity|intracellular signal transduction|protein phosphorylation
TraesCS1D02G082400	33.6963	49.6358	17.7568	0.358776	-1.47885	0.00414863	0.023048	Down	1.69424	0.911936	1.25825	4.09486	4.26751	2.91136	F22C12.2	ubiquitin-conjugating enzyme E2 28-like [Aegilops tauschii subsp. tauschii]	GO:0005524,GO:0061631	ATP binding|ubiquitin conjugating enzyme activity	ko04120,ko04141	Ubiquitin mediated proteolysis|Protein processing in endoplasmic reticulum
TraesCS1D02G083100	285.963	420.25	151.676	0.361171	-1.46925	1.45e-10	6.87e-09	Down	7.29169	7.59767	8.59646	28.6309	19.3118	20.0377	F9D16.100	Reticulon-like protein B1 [Triticum urartu]	GO:0005783,GO:0005789,GO:0071782,GO:0071458,GO:0005886,GO:0005773,GO:0071786	endoplasmic reticulum|endoplasmic reticulum membrane|endoplasmic reticulum tubular network|integral component of cytoplasmic side of endoplasmic reticulum membrane|plasma membrane|vacuole|endoplasmic reticulum tubular network organization
TraesCS1D02G083200	181.02	270.495	91.5448	0.338233	-1.56391	2.72e-10	1.22e-08	Down	4.79469	4.73996	6.29557	15.869	17.5573	15.3589	F6N23.7	unnamed protein product [Triticum aestivum]	GO:0008234	cysteine-type peptidase activity
TraesCS1D02G083600	273.762	384.417	163.107	0.423958	-1.23801	4.59e-07	1.01e-05	Down	4.24623	7.24897	5.0182	12.3259	14.9833	13.4584	OJ1127_B08.13	aspartic proteinase [Aegilops tauschii subsp. tauschii]	GO:0005773,GO:0004190,GO:0006629,GO:0030163,GO:0006508	vacuole|aspartic-type endopeptidase activity|lipid metabolic process|protein catabolic process|proteolysis
TraesCS1D02G083900	251.618	346.232	157.005	0.453957	-1.13937	4.65e-05	0.000556378	Down	15.726	7.47064	15.1838	33.95	31.1377	23.0683	OsI_017718	hydrophobic protein LTI6B [Brachypodium distachyon]	GO:0016021	integral component of membrane
TraesCS1D02G084500	61.7182	91.9635	31.4729	0.34177	-1.5489	0.0038399	0.0216711	Down	1.72801	0.305383	2.25548	3.02412	3.86459	6.04904		uncharacterized protein LOC109774415 [Aegilops tauschii subsp. tauschii]
TraesCS1D02G085700	9.23301	18.466	0	0.00975368	-6.67984	1.6e-05	0.00022134	Down	0	0	0	7.31839	2.4862	1.83104		unnamed protein product [Triticum turgidum subsp. durum]
TraesCS1D02G086400	147.786	93.7178	201.854	2.15577	1.10821	3.42e-05	0.000429548	Up	4.08735	3.77825	4.44323	1.96237	2.37326	1.6334	OsJ_16860	replication protein A 70 kDa DNA-binding subunit C-like [Aegilops tauschii subsp. tauschii]	GO:0005662,GO:0000784,GO:0003684,GO:0043565,GO:0003697,GO:0043047,GO:0008270,GO:0006281,GO:0006268,GO:0006261,GO:0000724,GO:0051321,GO:0006289,GO:0000723,GO:0007004	DNA replication factor A complex|nuclear chromosome, telomeric region|damaged DNA binding|sequence-specific DNA binding|single-stranded DNA binding|single-stranded telomeric DNA binding|zinc ion binding|DNA repair|DNA unwinding involved in DNA replication|DNA-dependent DNA replication|double-strand break repair via homologous recombination|meiotic cell cycle|nucleotide-excision repair|telomere ma…
TraesCS1D02G087100	31.9335	49.1901	14.6769	0.298727	-1.7431	0.00294911	0.0175152	Down	0.638972	0.308655	1.07004	3.37826	1.64711	1.99636		uncharacterized protein LOC109780305 [Aegilops tauschii subsp. tauschii]
TraesCS1D02G090600	117.028	172.048	62.0093	0.36097	-1.47005	3.58e-05	0.000446902	Down	1.06861	0.636402	1.21504	3.33533	3.42844	1.6865	OsJ_33425	putative disease resistance RPP13-like protein 3 [Aegilops tauschii subsp. tauschii]	GO:0043531,GO:0005524,GO:0006952	ADP binding|ATP binding|defense response
TraesCS1D02G092800	55.7638	31.5539	79.9738	2.53462	1.34177	0.000852402	0.00637822	Up	3.70347	3.31972	2.75209	1.44185	1.09667	1.49109		uncharacterized protein LOC109770688 [Aegilops tauschii subsp. tauschii]
TraesCS1D02G093300	207.642	292.256	123.028	0.421011	-1.24807	2.61e-07	6.05e-06	Down	0.668981	0.91931	0.680237	2.01093	1.89861	1.73426	177O13.34	unnamed protein product [Triticum turgidum subsp. durum]	GO:0043531,GO:0005524,GO:0006952	ADP binding|ATP binding|defense response
TraesCS1D02G093600	148.334	95.3479	201.32	2.10502	1.07383	0.000380885	0.00328724	Up	17.5289	26.963	18.5024	8.38248	9.52023	13.2899	YGR215W	uncharacterized protein LOC109770699 [Aegilops tauschii subsp. tauschii]	GO:0005763,GO:0003735,GO:0032543	mitochondrial small ribosomal subunit|structural constituent of ribosome|mitochondrial translation
TraesCS1D02G093900	321.31	431.634	210.986	0.488504	-1.03356	4.81e-07	1.04e-05	Down	5.16139	4.88683	6.51861	11.6396	10.9987	12.682	T21B4.60	sodium/hydrogen exchanger 1-like [Aegilops tauschii subsp. tauschii]	GO:0005789,GO:0000139,GO:0016021,GO:0000325,GO:0005886,GO:0005774,GO:0005773,GO:0005516,GO:0015386,GO:0015385,GO:0048366,GO:0055075,GO:0071805,GO:0051453,GO:0090333,GO:0009651,GO:0098719	endoplasmic reticulum membrane|Golgi membrane|integral component of membrane|plant-type vacuole|plasma membrane|vacuolar membrane|vacuole|calmodulin binding|potassium:proton antiporter activity|sodium:proton antiporter activity|leaf development|potassium ion homeostasis|potassium ion transmembrane transport|regulation of intracellular pH|regulation of stomatal closure|response to salt stress|sodi…
TraesCS1D02G094600	411.187	262.259	560.115	2.13755	1.09596	1.12e-09	4.41e-08	Up	16.4057	15.6581	16.7883	8.59635	7.96503	7.33152	MIK19.13	unnamed protein product [Triticum turgidum subsp. durum]	GO:0009507,GO:0005829,GO:0005739,GO:0004816,GO:0005524,GO:0003677,GO:0006421,GO:0009793,GO:0046686	chloroplast|cytosol|mitochondrion|asparagine-tRNA ligase activity|ATP binding|DNA binding|asparaginyl-tRNA aminoacylation|embryo development ending in seed dormancy|response to cadmium ion	ko00970	Aminoacyl-tRNA biosynthesis
TraesCS1D02G094700	44.6431	77.6798	11.6064	0.148761	-2.74893	2.15e-05	0.000287022	Down	0	1.40588	0.876527	6.2949	5.25165	4.52074	GST4	glutathione S-transferase 4-like [Aegilops tauschii subsp. tauschii]	GO:0005737,GO:0032991,GO:0043295,GO:0004364,GO:0042803,GO:0006749,GO:0009635,GO:0009410	cytoplasm|protein-containing complex|glutathione binding|glutathione transferase activity|protein homodimerization activity|glutathione metabolic process|response to herbicide|response to xenobiotic stimulus	ko00480	Glutathione metabolism
TraesCS1D02G094900	65.701	100.805	30.5972	0.302842	-1.72336	0.00144176	0.009854	Down	0.715648	5.26772	1.73687	6.80657	11.2443	8.77288	GST4	glutathione S-transferase 4-like [Aegilops tauschii subsp. tauschii]	GO:0005737,GO:0032991,GO:0043295,GO:0004364,GO:0042803,GO:0006749,GO:0009635,GO:0009410	cytoplasm|protein-containing complex|glutathione binding|glutathione transferase activity|protein homodimerization activity|glutathione metabolic process|response to herbicide|response to xenobiotic stimulus	ko00480	Glutathione metabolism
TraesCS1D02G095500	53.4	31.2322	75.5677	2.40281	1.26472	0.00389595	0.021914	Up	4.05119	3.90086	3.44699	1.00808	1.5092	2.39163	MYH19.5	uncharacterized protein At5g39865-like [Aegilops tauschii subsp. tauschii]	GO:0005886,GO:0009055,GO:0015035,GO:0045454	plasma membrane|electron transfer activity|protein disulfide oxidoreductase activity|cell redox homeostasis
TraesCS1D02G096000	36.5472	51.7305	21.364	0.413325	-1.27465	0.0102424	0.0466214	Down	0.771291	0.399185	0.722026	1.45637	1.91719	1.39853	K6M13.17	putative F-box protein At3g10240 isoform X1 [Aegilops tauschii subsp. tauschii]	GO:0016567	protein ubiquitination
TraesCS1D02G098000	309.429	495.485	123.373	0.248859	-2.0066	1.6e-18	2.63e-16	Down	5.47735	5.03464	6.84348	25.6493	19.3635	27.5948	MAO1B	1-aminocyclopropane-1-carboxylate oxidase-like [Aegilops tauschii subsp. tauschii]	GO:0009815,GO:0031418,GO:0046872,GO:0009693,GO:0009835	1-aminocyclopropane-1-carboxylate oxidase activity|L-ascorbic acid binding|metal ion binding|ethylene biosynthetic process|fruit ripening	ko00270	Cysteine and methionine metabolism
TraesCS1D02G098100	206.271	345.087	67.4556	0.195663	-2.35356	7.66e-14	6.52e-12	Down	5.08236	4.12872	4.70754	34.2564	13.7881	26.2556	MAO1B	1-aminocyclopropane-1-carboxylate oxidase-like [Aegilops tauschii subsp. tauschii]	GO:0009815,GO:0031418,GO:0046872,GO:0009693,GO:0009835	1-aminocyclopropane-1-carboxylate oxidase activity|L-ascorbic acid binding|metal ion binding|ethylene biosynthetic process|fruit ripening	ko00270	Cysteine and methionine metabolism
TraesCS1D02G103200	55.5375	28.9412	82.1339	2.82865	1.50011	0.00017985	0.00175532	Up	2.61567	2.61725	2.41232	0.841456	0.834792	1.13503	At3g14360	uncharacterized protein LOC109761708 [Aegilops tauschii subsp. tauschii]
TraesCS1D02G105900	73.4468	40.9708	105.923	2.57024	1.3619	0.00247815	0.0152354	Up	5.57401	5.95733	3.81096	0.741597	2.80359	2.65473	D1557	DNA-directed RNA polymerase III subunit RPC4 [Aegilops tauschii subsp. tauschii]	GO:0005654,GO:0005666,GO:0003677,GO:0003899,GO:0006386,GO:0042797	nucleoplasm|RNA polymerase III complex|DNA binding|DNA-directed 5'-3' RNA polymerase activity|termination of RNA polymerase III transcription|tRNA transcription by RNA polymerase III	ko03020	RNA polymerase
TraesCS1D02G107200	296.094	150.785	441.403	2.92328	1.54759	3.07e-09	1.1e-07	Up	12.0634	22.0192	13.8059	4.91928	6.08163	6.1379	OsJ_17183	dnaJ protein ERDJ3B isoform X1 [Aegilops tauschii subsp. tauschii]	GO:0005788,GO:0051082,GO:0006457	endoplasmic reticulum lumen|unfolded protein binding|protein folding	ko04141	Protein processing in endoplasmic reticulum
TraesCS1D02G108100	57.2145	20.7779	93.6511	4.47301	2.16125	4.93e-06	8.01e-05	Up	5.78149	7.61068	5.42201	1.26571	0.69425	2.39289	Ea1	uncharacterized protein LOC109751042 [Aegilops tauschii subsp. tauschii]
TraesCS1D02G111400	107.285	149.951	64.6202	0.430822	-1.21484	0.00541224	0.0283939	Down	4.83409	1.00076	4.77936	6.78983	8.37608	10.3338	F11F8.19	protein REVEILLE 6-like [Aegilops tauschii subsp. tauschii]	GO:0005634,GO:0003700,GO:0043565,GO:0032922,GO:0043966,GO:0048573,GO:0042753,GO:0010628,GO:0042752,GO:0006355,GO:0009737,GO:0009733,GO:0046686,GO:0009723,GO:0009739,GO:0009753,GO:0009751,GO:0009651	nucleus|DNA-binding transcription factor activity|sequence-specific DNA binding|circadian regulation of gene expression|histone H3 acetylation|photoperiodism, flowering|positive regulation of circadian rhythm|positive regulation of gene expression|regulation of circadian rhythm|regulation of transcription, DNA-templated|response to abscisic acid|response to auxin|response to cadmium ion|response …
TraesCS1D02G111500	196.389	309.835	82.9425	0.267854	-1.90048	1.92e-09	7.2e-08	Down	2.03551	3.17618	2.8535	13.9207	11.68	5.99179	MBD2.14	probable E3 ubiquitin-protein ligase RHG1A isoform X1 [Aegilops tauschii subsp. tauschii]	GO:0046872,GO:0061630	metal ion binding|ubiquitin protein ligase activity
TraesCS1D02G112300	227.641	318.506	136.776	0.429551	-1.2191	3.62e-07	8.14e-06	Down	2.91063	3.2867	2.71201	6.96919	8.7471	6.00157	F10K1.19	6-phosphofructo-2-kinase/fructose-2,6-bisphosphatase-like isoform X2 [Aegilops tauschii subsp. tauschii]	GO:0005829,GO:0005886,GO:0003873,GO:0005524,GO:0004331,GO:2001070,GO:0006003,GO:0006002,GO:0006000,GO:0043609	cytosol|plasma membrane|6-phosphofructo-2-kinase activity|ATP binding|fructose-2,6-bisphosphate 2-phosphatase activity|starch binding|fructose 2,6-bisphosphate metabolic process|fructose 6-phosphate metabolic process|fructose metabolic process|regulation of carbon utilization	ko00051	Fructose and mannose metabolism
TraesCS1D02G115500	27.4354	8.99893	45.8718	5.00616	2.3237	0.000379998	0.0032805	Up	2.32841	1.55494	1.64062	0.141825	0.248933	0.733339		uncharacterized protein LOC109781852 [Aegilops tauschii subsp. tauschii]
TraesCS1D02G116800	251.294	164.843	337.745	2.04481	1.03196	0.000707704	0.00548598	Up	22.241	19.2188	29.7361	10.9842	7.10304	17.9998	At2g41475	unnamed protein product [Triticum turgidum subsp. durum]	GO:0005576,GO:0009506	extracellular region|plasmodesma
TraesCS1D02G118200	851.69	531.36	1172.02	2.20373	1.13995	1.72e-08	5.29e-07	Up	346.938	302.286	238.562	107.842	150.331	162.204		unnamed protein product [Triticum turgidum subsp. durum]
TraesCS1D02G118300	86.0912	134.698	37.4843	0.278247	-1.84556	6.33e-08	1.71e-06	Down	0.550075	0.521938	0.767642	2.63513	2.09317	2.16319	T9I22.18	unnamed protein product [Triticum turgidum subsp. durum]	GO:0000775,GO:0005634,GO:0018024,GO:0008327,GO:0010428,GO:0010429,GO:0008168,GO:0008270,GO:0016571	chromosome, centromeric region|nucleus|histone-lysine N-methyltransferase activity|methyl-CpG binding|methyl-CpNpG binding|methyl-CpNpN binding|methyltransferase activity|zinc ion binding|histone methylation
TraesCS1D02G118500	828.699	406.153	1251.24	3.07639	1.62124	2.45e-10	1.11e-08	Up	280.707	210.027	196.334	42.0665	93.9041	96.5432		uncharacterized protein LOC109771882 [Aegilops tauschii subsp. tauschii]
TraesCS1D02G118800	139.894	77.7989	201.989	2.58644	1.37097	2.66e-05	0.000345047	Up	7.53232	10.5296	6.99668	2.73702	2.53071	4.81435	UGT73E1	UDP-glycosyltransferase 73E1-like [Aegilops tauschii subsp. tauschii]	GO:0016758	transferase activity, transferring hexosyl groups	ko00908	Zeatin biosynthesis
TraesCS1D02G120200	24.6078	48.5459	0.669768	0.0134592	-6.21527	1.16e-07	2.94e-06	Down	0	0	0.12163	3.71507	2.9528	2.39215	DAD2	unnamed protein product [Triticum turgidum subsp. durum]	GO:0016788,GO:0010223,GO:1901601	hydrolase activity, acting on ester bonds|secondary shoot formation|strigolactone biosynthetic process
TraesCS1D02G121000	626.609	297.801	955.418	3.20399	1.67987	3.45e-20	6.87e-18	Up	16.734	20.4139	20.7334	5.35552	6.87253	6.60916	F18B13.1	heat shock 70 kDa protein 15-like [Aegilops tauschii subsp. tauschii]	GO:0005737,GO:0005829,GO:0005634,GO:0005886,GO:0005524,GO:0046686,GO:0009408	cytoplasm|cytosol|nucleus|plasma membrane|ATP binding|response to cadmium ion|response to heat
TraesCS1D02G122600	621.883	960.502	283.265	0.294946	-1.76148	0.00795093	0.0384119	Down	14.8543	3.41685	15.2617	54.1113	26.6617	37.2066	T22E16.10	protein ALP1-like [Aegilops tauschii subsp. tauschii]	GO:0005634,GO:0046872,GO:0004518	nucleus|metal ion binding|nuclease activity
TraesCS1D02G123500	14.9686	2.14579	27.7913	12.4773	3.64123	0.000137253	0.00140305	Up	1.27753	1.74314	2.15629	0.0730988	0	0.340178	Os05g0186900	auxin-responsive protein IAA16-like isoform X1 [Aegilops tauschii subsp. tauschii]	GO:0005634,GO:0009734,GO:0006355	nucleus|auxin-activated signaling pathway|regulation of transcription, DNA-templated	ko04075	Plant hormone signal transduction
TraesCS1D02G125300	1117.01	385.665	1848.36	4.78902	2.25973	5.56e-47	9.35e-44	Up	39.0522	46.9777	44.5784	9.05425	9.28669	10.1246	OJ1384_A02.2	DNA replication licensing factor MCM6 [Aegilops tauschii subsp. tauschii]	GO:0042555,GO:0005634,GO:0005524,GO:0003677,GO:0003678,GO:0046872,GO:0007049,GO:0006270	MCM complex|nucleus|ATP binding|DNA binding|DNA helicase activity|metal ion binding|cell cycle|DNA replication initiation	ko03030	DNA replication
TraesCS1D02G125600	726.366	425.636	1027.1	2.40933	1.26863	2.52e-09	9.17e-08	Up	68.3697	77.9871	76.3701	25.9047	26.5482	43.7529	RPS7	40S ribosomal protein S7 [Aegilops tauschii subsp. tauschii]	GO:0005840,GO:0003735,GO:0006412	ribosome|structural constituent of ribosome|translation	ko03010	Ribosome
TraesCS1D02G125800	194.398	265.424	123.372	0.464524	-1.10618	0.000172693	0.00169825	Down	5.74541	9.57485	7.34155	19.3106	11.425	20.2505	OJ1532_D06.3	probable calcium-binding protein CML18 [Aegilops tauschii subsp. tauschii]	GO:0005509	calcium ion binding	ko04626	Plant-pathogen interaction
TraesCS1D02G126400	99.4569	52.9606	145.953	2.74692	1.45782	6.05e-06	9.54e-05	Up	3.5123	4.35283	3.28795	1.14293	1.47817	1.60964	NFIA_071590	putative ATP-dependent RNA helicase DDX11 [Hordeum vulgare]	GO:0005634,GO:0005524,GO:0004003,GO:0003677,GO:0007049,GO:0006139	nucleus|ATP binding|ATP-dependent DNA helicase activity|DNA binding|cell cycle|nucleobase-containing compound metabolic process
TraesCS1D02G129900	221.146	299.602	142.69	0.476153	-1.0705	0.000123561	0.00127911	Down	2.39961	4.18846	4.16233	8.2328	9.51229	5.88013		uncharacterized protein LOC109751239 isoform X1 [Aegilops tauschii subsp. tauschii]
TraesCS1D02G130000	104.677	141.897	67.4563	0.475552	-1.07233	0.00261236	0.0158818	Down	6.07417	13.2893	10.4031	28.1522	19.9788	17.522	F6N23.7	uncharacterized protein LOC109776804 isoform X2 [Aegilops tauschii subsp. tauschii]	GO:0008234	cysteine-type peptidase activity
TraesCS1D02G130800	106.572	56.1705	156.974	2.78277	1.47652	2.33e-05	0.000307293	Up	4.72536	6.44297	5.19638	1.18967	2.73618	2.19545	FGRRES_07406	probable tRNA N6-adenosine threonylcarbamoyltransferase [Aegilops tauschii subsp. tauschii]	GO:0005737,GO:0000408,GO:0005634,GO:0046872,GO:0061711,GO:0002949	cytoplasm|EKC/KEOPS complex|nucleus|metal ion binding|N(6)-L-threonylcarbamoyladenine synthase activity|tRNA threonylcarbamoyladenosine modification
TraesCS1D02G131300	294.045	412.546	175.544	0.425817	-1.23169	5.76e-08	1.57e-06	Down	4.05614	3.30479	3.94744	11.1218	7.25393	9.35163	MQD19.8	putative ion channel POLLUX-like 2 isoform X1 [Aegilops tauschii subsp. tauschii]	GO:0009507,GO:0009941,GO:0016021	chloroplast|chloroplast envelope|integral component of membrane
TraesCS1D02G131600	141.059	70.3218	211.797	3.02888	1.59878	4.7e-07	1.02e-05	Up	3.74702	3.87857	3.6215	1.79489	1.37374	0.744634	MUS1	DNA mismatch repair protein MSH2 [Aegilops tauschii subsp. tauschii]	GO:0032300,GO:0032301,GO:0032302,GO:0000228,GO:0005524,GO:0003684,GO:0008094,GO:0000406,GO:0000400,GO:0000404,GO:0042803,GO:0019901,GO:0000403,GO:0007050,GO:0036297,GO:0043570,GO:0006311,GO:0000710,GO:0006298,GO:0006312,GO:0045128,GO:0051096,GO:0006301,GO:0006290,GO:0043111	mismatch repair complex|MutSalpha complex|MutSbeta complex|nuclear chromosome|ATP binding|damaged DNA binding|DNA-dependent ATPase activity|double-strand/single-strand DNA junction binding|four-way junction DNA binding|heteroduplex DNA loop binding|protein homodimerization activity|protein kinase binding|Y-form DNA binding|cell cycle arrest|interstrand cross-link repair|maintenance of DNA repeat …	ko03430	Mismatch repair
TraesCS1D02G133100	109.066	161.037	57.0958	0.354924	-1.49442	5.93e-07	1.26e-05	Down	3.45724	3.46678	2.94985	11.0161	8.77264	9.33532	At3g16190	uncharacterized protein LOC109732055 isoform X2 [Aegilops tauschii subsp. tauschii]	GO:0003824	catalytic activity
TraesCS1D02G136600	19.3195	0	38.6389	211.645	7.7255	9.07e-09	2.93e-07	Up	5.05596	3.80615	5.39635	0	0	0		unnamed protein product [Triticum turgidum subsp. durum]
TraesCS1D02G136800	984.205	1374.59	593.815	0.432293	-1.20992	1.75e-10	8.2e-09	Down	10.1931	7.83091	8.30774	26.8638	19.3436	17.5005	F4I10.140	F-box/LRR-repeat protein 15 [Aegilops tauschii subsp. tauschii]	GO:0019005,GO:0010252,GO:1905393,GO:0016567,GO:0031146,GO:0006511	SCF ubiquitin ligase complex|auxin homeostasis|plant organ formation|protein ubiquitination|SCF-dependent proteasomal ubiquitin-dependent protein catabolic process|ubiquitin-dependent protein catabolic process
TraesCS1D02G137900	66.0338	91.3838	40.6839	0.446187	-1.16428	0.00656725	0.033117	Down	1.9646	0.723815	1.67287	4.35932	2.61183	3.21858	T15M6	cationic amino acid transporter 2, vacuolar-like [Aegilops tauschii subsp. tauschii]	GO:0016021,GO:0009705,GO:0005774,GO:0005773,GO:0022857,GO:0080144,GO:0006865	integral component of membrane|plant-type vacuole membrane|vacuolar membrane|vacuole|transmembrane transporter activity|amino acid homeostasis|amino acid transport
TraesCS1D02G138600	106.341	66.0828	146.6	2.2168	1.14848	0.000122107	0.00126574	Up	5.59716	5.67126	7.27523	2.77862	3.09173	2.84786	T19K4.60	F-box protein At4g35930 isoform X1 [Aegilops tauschii subsp. tauschii]
TraesCS1D02G139800	195.021	307.805	82.2364	0.267605	-1.90182	2.67e-12	1.74e-10	Down	2.75143	1.40028	1.90315	8.28366	7.54846	7.79048	MBK21.15	uncharacterized protein LOC109779783 isoform X2 [Aegilops tauschii subsp. tauschii]	GO:0048046,GO:0005618,GO:0009507,GO:0009941,GO:0009570,GO:0005737,GO:0005829,GO:0016020,GO:0005739,GO:0005634,GO:0010319,GO:0009579,GO:0043531,GO:0005524,GO:0004618,GO:0004672,GO:0006094,GO:0006096,GO:0019253,GO:0050691,GO:0046686,GO:0009409	apoplast|cell wall|chloroplast|chloroplast envelope|chloroplast stroma|cytoplasm|cytosol|membrane|mitochondrion|nucleus|stromule|thylakoid|ADP binding|ATP binding|phosphoglycerate kinase activity|protein kinase activity|gluconeogenesis|glycolytic process|reductive pentose-phosphate cycle|regulation of defense response to virus by host|response to cadmium ion|response to cold	ko00010,ko00710	Glycolysis / Gluconeogenesis|Carbon fixation in photosynthetic organisms
TraesCS1D02G140400	51.4085	72.2323	30.5846	0.424184	-1.23724	0.00560393	0.0291832	Down	0.502209	0.816892	0.430953	1.89657	1.30778	1.13827	OsJ_31680	ABC transporter G family member 28-like isoform X1 [Aegilops tauschii subsp. tauschii]	GO:0016021,GO:0005886,GO:0005524,GO:0042626,GO:0055085	integral component of membrane|plasma membrane|ATP binding|ATPase activity, coupled to transmembrane movement of substances|transmembrane transport
TraesCS1D02G142000	40.7749	60.2037	21.3462	0.354975	-1.49421	0.00116806	0.00829845	Down	1.08213	0.91269	0.744124	2.82531	2.39096	2.85657	F12E4.310	ras-related protein RABC2a-like [Aegilops tauschii subsp. tauschii]	GO:0005794,GO:0005777,GO:0005886,GO:0005525,GO:0030742,GO:0003924,GO:0080115,GO:0006886,GO:0032482	Golgi apparatus|peroxisome|plasma membrane|GTP binding|GTP-dependent protein binding|GTPase activity|myosin XI tail binding|intracellular protein transport|Rab protein signal transduction
TraesCS1D02G142100	675.861	393.791	957.932	2.43035	1.28116	2.38e-09	8.71e-08	Up	48.5625	52.9513	33.0223	16.3201	18.7894	22.7416	MRN17.15	E3 ubiquitin-protein ligase MIEL1-like [Aegilops tauschii subsp. tauschii]	GO:0005783,GO:0005634,GO:0016740,GO:0008270,GO:0016567,GO:1902456	endoplasmic reticulum|nucleus|transferase activity|zinc ion binding|protein ubiquitination|regulation of stomatal opening	ko04120	Ubiquitin mediated proteolysis
TraesCS1D02G142500	123.589	60.8918	186.287	3.05518	1.61126	3.44e-08	9.86e-07	Up	8.34059	8.72286	8.73156	3.04642	2.29163	3.45987	OJ1695_D07.19	SHUGOSHIN 2-like [Aegilops tauschii subsp. tauschii]	GO:0000775,GO:0005730,GO:0051301,GO:0045144	chromosome, centromeric region|nucleolus|cell division|meiotic sister chromatid segregation
TraesCS1D02G144000	803.347	260.305	1346.39	5.16278	2.36815	2.76e-42	3.36e-39	Up	33.8211	39.9107	37.2468	6.51255	7.42158	8.46894	CPNA	chaperonin CPN60-1, mitochondrial [Aegilops tauschii subsp. tauschii]	GO:0005829,GO:0005759,GO:0005739,GO:0005524,GO:0051117,GO:0051082,GO:0006458,GO:0007005,GO:0006457,GO:0045041,GO:0042026	cytosol|mitochondrial matrix|mitochondrion|ATP binding|ATPase binding|unfolded protein binding|'de novo' protein folding|mitochondrion organization|protein folding|protein import into mitochondrial intermembrane space|protein refolding	ko03018	RNA degradation
TraesCS1D02G144400	516.57	908.831	124.309	0.136809	-2.86976	3.08e-33	1.92e-30	Down	5.84939	6.9197	4.70723	39.0864	60.151	34.6958		uncharacterized protein LOC109737618 [Aegilops tauschii subsp. tauschii]
TraesCS1D02G146100	866.933	449.396	1284.47	2.85382	1.51289	2.37e-14	2.17e-12	Up	103.84	119.698	108.819	32.45	36.0668	52.7831	T27C4.4	SET-domain containing protein lysinemethyltransferase family protein [Striga asiatica]	GO:0022625,GO:0005730,GO:0070180,GO:0003735,GO:0006412	cytosolic large ribosomal subunit|nucleolus|large ribosomal subunit rRNA binding|structural constituent of ribosome|translation	ko03010	Ribosome
TraesCS1D02G147000	56.5734	81.6918	31.455	0.385621	-1.37474	0.00216846	0.0136854	Down	0.993128	0.385498	1.13887	2.71911	2.11203	1.96353	T22H22.2	acyltransferase-like protein At1g54570, chloroplastic [Aegilops tauschii subsp. tauschii]	GO:0009507,GO:0010287,GO:0004144,GO:0033306,GO:0019432	chloroplast|plastoglobule|diacylglycerol O-acyltransferase activity|phytol metabolic process|triglyceride biosynthetic process
TraesCS1D02G147900	47.732	79.8948	15.5693	0.195089	-2.35779	9.81e-07	1.95e-05	Down	0.398912	0.619375	0.217835	2.32248	2.45138	1.89871	OsI_33995	protein ECERIFERUM 1-like [Aegilops tauschii subsp. tauschii]			ko00073	Cutin, suberine and wax biosynthesis
TraesCS1D02G149900	263.542	168.831	358.254	2.12541	1.08774	9.35e-06	0.000139395	Up	5.08356	5.3756	3.50162	2.57812	2.43767	1.8806	F1O17.7	probable phosphoribosylformylglycinamidine synthase, chloroplastic/mitochondrial [Aegilops tauschii subsp. tauschii]	GO:0009507,GO:0009570,GO:0005737,GO:0005739,GO:0005524,GO:0046872,GO:0004642,GO:0006189,GO:0006541,GO:0055046,GO:0009555	chloroplast|chloroplast stroma|cytoplasm|mitochondrion|ATP binding|metal ion binding|phosphoribosylformylglycinamidine synthase activity|'de novo' IMP biosynthetic process|glutamine metabolic process|microgametogenesis|pollen development	ko00230	Purine metabolism
TraesCS1D02G151300	443.798	666.082	221.514	0.332873	-1.58696	1.15e-12	8.01e-11	Down	5.00265	3.26659	4.48448	16.7254	10.8949	12.3772	OSJNBa0005N02.3	protein argonaute 1A-like isoform X3 [Aegilops tauschii subsp. tauschii]	GO:0003676,GO:0031047	nucleic acid binding|gene silencing by RNA
TraesCS1D02G152000	139.171	197.627	80.7157	0.408473	-1.29169	3.06e-05	0.00039137	Down	4.7831	5.51506	5.35609	12.1183	18.5948	9.3991	MFC16.25	vacuolar protein sorting-associated protein 2 homolog 3 [Aegilops tauschii subsp. tauschii]	GO:0000815,GO:0005771,GO:0032509,GO:0045324,GO:0015031,GO:0000920	ESCRT III complex|multivesicular body|endosome transport via multivesicular body sorting pathway|late endosome to vacuole transport|protein transport|septum digestion after cytokinesis	ko04144	Endocytosis
TraesCS1D02G153700	286.398	136.688	436.109	3.18592	1.67171	9.82e-11	4.81e-09	Up	28.0646	20.9494	26.5246	8.35648	5.48539	10.8023	OsJ_31895	unnamed protein product [Triticum turgidum subsp. durum]	GO:0005634,GO:0003677,GO:0009299,GO:0007275,GO:0090698,GO:0009416	nucleus|DNA binding|mRNA transcription|multicellular organism development|post-embryonic plant morphogenesis|response to light stimulus
TraesCS1D02G158700	117.188	60.8542	173.521	2.85689	1.51444	2.6e-05	0.00033796	Up	10.4768	19.4369	14.7869	5.57971	7.5678	3.30478	F8L15.20	unnamed protein product [Triticum turgidum subsp. durum]	GO:0005737,GO:0005634,GO:0046540,GO:0005682,GO:0000398	cytoplasm|nucleus|U4/U6 x U5 tri-snRNP complex|U5 snRNP|mRNA splicing, via spliceosome	ko03040	Spliceosome
TraesCS1D02G161300	32.6117	47.8981	17.3254	0.360983	-1.47	0.00442387	0.0242207	Down	0.307044	0.537855	0.464312	1.27846	1.12199	1.38361	F8L15.120	katanin p80 WD40 repeat-containing subunit B1 homolog isoform X1 [Aegilops tauschii subsp. tauschii]
TraesCS1D02G162200	2690.75	4101.11	1280.39	0.312254	-1.67921	4.89e-29	2.29e-26	Down	40.0152	38.6129	30.3159	123.804	124.748	116.48	OSJNBa0076F20.3	electron transfer flavoprotein-ubiquinone oxidoreductase, mitochondrial isoform X1 [Aegilops tauschii subsp. tauschii]	GO:0031305,GO:0051539,GO:0009055,GO:0004174,GO:0046872,GO:0043783,GO:0048039	integral component of mitochondrial inner membrane|4 iron, 4 sulfur cluster binding|electron transfer activity|electron-transferring-flavoprotein dehydrogenase activity|metal ion binding|oxidoreductase activity, oxidizing metal ions with flavin as acceptor|ubiquinone binding
TraesCS1D02G163000	43.96	73.4169	14.5031	0.196425	-2.34795	4.3e-05	0.000521989	Down	1.54401	1.59821	5.90199	9.96107	14.712	22.6125		hypothetical protein D1007_29747 [Hordeum vulgare]
TraesCS1D02G165300	161.495	220.902	102.087	0.463221	-1.11023	0.000216031	0.00204717	Down	4.42737	3.6252	2.74243	11.0633	6.75269	6.64531	T21J18.150	unnamed protein product [Triticum turgidum subsp. durum]
TraesCS1D02G166000	41.7034	64.4419	18.9648	0.294775	-1.76232	0.000369104	0.00320377	Down	1.09047	0.778449	0.410673	2.27205	2.78326	3.04719		uncharacterized protein LOC109773671 [Aegilops tauschii subsp. tauschii]
TraesCS1D02G167800	359.465	203.045	515.884	2.53805	1.34372	3.57e-10	1.57e-08	Up	26.4177	19.8502	26.4077	8.2309	11.7322	9.85448	K3G17.3	microtubule-associated protein RP/EB family member 1C [Aegilops tauschii subsp. tauschii]	GO:0005618,GO:0005881,GO:0005874,GO:0005815,GO:0035371,GO:0005730,GO:0005634,GO:0009524,GO:0005819,GO:0051233,GO:0008017,GO:0051010,GO:0051301,GO:0030865,GO:0035372,GO:1904825,GO:0031110,GO:0051225,GO:0009652	cell wall|cytoplasmic microtubule|microtubule|microtubule organizing center|microtubule plus-end|nucleolus|nucleus|phragmoplast|spindle|spindle midzone|microtubule binding|microtubule plus-end binding|cell division|cortical cytoskeleton organization|protein localization to microtubule|protein localization to microtubule plus-end|regulation of microtubule polymerization or depolymerization|spindle…
TraesCS1D02G168400	7.85988	0.373237	15.3465	43.2118	5.43335	0.000499417	0.00412996	Up	1.20654	0.53524	0.37649	0.0542431	0	0		bifunctional epoxide hydrolase 2-like [Aegilops tauschii subsp. tauschii]
TraesCS1D02G174700	99.7814	54.2554	145.307	2.66414	1.41367	0.000257447	0.00236375	Up	2.162	2.00872	1.89182	0.327899	1.07913	0.953709	F26F24.28	ubiquitin-40S ribosomal protein S27a-2-like [Aegilops tauschii subsp. tauschii]			ko03010	Ribosome
TraesCS1D02G175800	64.7594	42.2371	87.2818	2.07473	1.05292	0.00630908	0.0320906	Up	2.97722	3.21014	2.47254	1.95196	1.16488	1.27173	F13O11.20	cytochrome P450 89A2-like [Aegilops tauschii subsp. tauschii]	GO:0016021,GO:0016020,GO:0020037,GO:0005506,GO:0016709	integral component of membrane|membrane|heme binding|iron ion binding|oxidoreductase activity,acting on paired donors, with incorporation or reduction of molecular oxygen, NAD(P)H as one donor, and incorporation of one atom of oxygen
TraesCS1D02G176000	61.679	33.5535	89.8044	2.67056	1.41714	0.000615783	0.00490406	Up	3.09517	1.63052	3.25965	0.939276	0.946439	1.21419	OsJ_030877	aquaporin NIP3-1 [Aegilops tauschii subsp. tauschii]	GO:0016021,GO:0015267	integral component of membrane|channel activity
TraesCS1D02G182600	9.43777	0.886277	17.9893	18.9369	4.24313	0.000863992	0.00644326	Up	1.09627	1.05911	2.07531	0	0	0.21407	psbB	unnamed protein product [Triticum turgidum subsp. durum]	GO:0009535,GO:0016021,GO:0009523,GO:0016168,GO:0045156,GO:0009772,GO:0018298	chloroplast thylakoid membrane|integral component of membrane|photosystem II|chlorophyll binding|electron transporter, transferring electrons within the cyclic electron transport pathway of photosynthesis activity|photosynthetic electron transport in photosystem II|protein-chromophore linkage	ko00195	Photosynthesis
TraesCS1D02G187500	168.941	226.644	111.237	0.490431	-1.02788	0.00169454	0.011231	Down	4.85646	2.49337	6.57692	9.43908	7.81169	12.1765	T9I4.13	RHOMBOID-like protein 2 [Aegilops tauschii subsp. tauschii]	GO:0005794,GO:0000139,GO:0016021,GO:0004252	Golgi apparatus|Golgi membrane|integral component of membrane|serine-type endopeptidase activity
TraesCS1D02G189600	84.035	142.043	26.027	0.183698	-2.44459	1.63e-07	3.97e-06	Down	2.5447	2.2288	0.641351	12.8132	5.62251	12.55	F14N23.26	glutathione S-transferase U17-like [Aegilops tauschii subsp. tauschii]	GO:0009507,GO:0005737,GO:0005829,GO:0004364,GO:0009704,GO:0006749,GO:0048527,GO:0080148,GO:0040008,GO:0060416,GO:0080167,GO:0009651,GO:0009407	chloroplast|cytoplasm|cytosol|glutathione transferase activity|de-etiolation|glutathione metabolic process|lateral root development|negative regulation of response to water deprivation|regulation of growth|response to growth hormone|response to karrikin|response to salt stress|toxin catabolic process	ko00480	Glutathione metabolism
TraesCS1D02G191000	29.5016	47.7429	11.2603	0.236536	-2.07987	0.00417137	0.0231558	Down	0.592424	0.81763	0	2.43613	2.22523	1.65812	F19H22.5	transcription factor RF2a-like [Aegilops tauschii subsp. tauschii]
TraesCS1D02G191700	17.0018	28.1703	5.83326	0.206528	-2.27559	0.00628279	0.0319908	Down	0.547132	0.9439	0.199183	0.918318	3.82814	3.82839	F6N7.27	uncharacterized protein PAM68-like [Aegilops tauschii subsp. tauschii]	GO:0009507,GO:0009535,GO:0016021	chloroplast|chloroplast thylakoid membrane|integral component of membrane
TraesCS1D02G194600	297.569	150.127	445.012	2.95393	1.56263	2.92e-09	1.05e-07	Up	69.706	58.6578	55.6871	14.787	19.3945	30.4999	OsJ_026648	unnamed protein product [Triticum turgidum subsp. durum]	GO:0000786,GO:0005634,GO:0003677,GO:0046982	nucleosome|nucleus|DNA binding|protein heterodimerization activity
TraesCS1D02G196500	195.647	120.047	271.247	2.26455	1.17923	3.14e-06	5.37e-05	Up	8.37587	9.74217	7.5638	4.88064	3.46588	3.55431	MTI20.25	ubiquitin carboxyl-terminal hydrolase 21-like [Aegilops tauschii subsp. tauschii]	GO:0004197,GO:0004843,GO:0016579,GO:0006511	cysteine-type endopeptidase activity|thiol-dependent ubiquitin-specific protease activity|protein deubiquitination|ubiquitin-dependent protein catabolic process
TraesCS1D02G196700	84.645	121.333	47.957	0.395547	-1.33808	0.000294721	0.00265087	Down	1.97175	1.00376	2.01223	4.10966	5.46358	3.56621	T6K21.1	unnamed protein product [Triticum turgidum subsp. durum]	GO:0005829,GO:0005793,GO:0000139,GO:0005802,GO:0005096,GO:0046872,GO:0048205,GO:0006888,GO:0006890	cytosol|endoplasmic reticulum-Golgi intermediate compartment|Golgi membrane|trans-Golgi network|GTPase activator activity|metal ion binding|COPI coating of Golgi vesicle|ER to Golgi vesicle-mediated transport|retrograde vesicle-mediated transport, Golgi to ER	ko04144	Endocytosis
TraesCS1D02G198000	453.176	613.81	292.542	0.476782	-1.0686	4.82e-08	1.34e-06	Down	12.4273	9.71757	9.51543	21.4675	26.6	21.3324	OSJNBa0027L23.5	inositol-tetrakisphosphate 1-kinase 5 [Aegilops tauschii subsp. tauschii]	GO:0005737,GO:0005829,GO:0005524,GO:0047325,GO:0052726,GO:0052725,GO:0000287,GO:0052746,GO:0032957	cytoplasm|cytosol|ATP binding|inositol tetrakisphosphate 1-kinase activity|inositol-1,3,4-trisphosphate 5-kinase activity|inositol-1,3,4-trisphosphate 6-kinase activity|magnesium ion binding|inositol phosphorylation|inositol trisphosphate metabolic process	ko00562,ko04070	Inositol phosphate metabolism|Phosphatidylinositol signaling system
TraesCS1D02G198400	83.0749	110.918	55.2322	0.498073	-1.00557	0.0067517	0.0338436	Down	4.69537	2.46167	3.66288	5.83385	9.90286	6.90628		uncharacterized protein LOC109780386 [Aegilops tauschii subsp. tauschii]
TraesCS1D02G198500	290.663	459.034	122.292	0.266251	-1.90914	7.24e-16	8.31e-14	Down	4.55965	4.53244	5.09837	18.9503	14.0324	22.5418	CCR1	cinnamoyl-CoA reductase-like SNL6 [Aegilops tauschii subsp. tauschii]
TraesCS1D02G198600	97.4762	143.086	51.8663	0.362992	-1.46199	2.71e-06	4.75e-05	Down	3.08556	2.6703	2.65171	8.78711	8.49399	6.96355	F2K13_30	unnamed protein product [Triticum turgidum subsp. durum]	GO:0005829,GO:0005886,GO:0006886	cytosol|plasma membrane|intracellular protein transport
TraesCS1D02G199400	140.166	77.3388	202.994	2.61753	1.3882	1.1e-06	2.16e-05	Up	9.80598	9.66225	11.2245	3.79813	3.22911	5.15529		uncharacterized protein LOC109784660 [Aegilops tauschii subsp. tauschii]
TraesCS1D02G201000	181.724	120.02	243.429	2.02764	1.0198	0.00017736	0.00173401	Up	14.698	17.5701	18.4673	9.90596	6.03521	10.1596		uncharacterized protein LOC109744572 [Aegilops tauschii subsp. tauschii]
TraesCS1D02G202700	604.034	379.646	828.423	2.18309	1.12637	3.52e-09	1.25e-07	Up	30.3608	35.2054	30.2768	17.7899	12.1786	15.9507	T18N14.50	patellin-6 [Aegilops tauschii subsp. tauschii]	GO:0005737,GO:0005886,GO:0008289,GO:0007049,GO:0051301	cytoplasm|plasma membrane|lipid binding|cell cycle|cell division
TraesCS1D02G203900	34.5267	19.8839	49.1694	2.46631	1.30235	0.00960241	0.0443273	Up	3.19972	3.80534	3.71762	1.54259	1.05295	1.92761	OSJNBa0040D23.9	putative B3 domain-containing protein Os10g0537100 [Aegilops tauschii subsp. tauschii]	GO:0005634,GO:0003677	nucleus|DNA binding
TraesCS1D02G205800	5.06437	0.295426	9.83331	27.6311	4.78822	0.00468378	0.0253429	Up	0.333436	0.443753	0.728321	0	0	0.0465073	T5E21.10	unnamed protein product [Triticum turgidum subsp. durum]	GO:0005634,GO:0003677,GO:0003700,GO:0006355	nucleus|DNA binding|DNA-binding transcription factor activity|regulation of transcription, DNA-templated
TraesCS1D02G206700	208.677	282.429	134.926	0.477371	-1.06682	0.00121686	0.00858929	Down	10.0686	4.3521	9.60677	13.8585	13.4458	24.8464	OSJNBb0015I11.10	expansin-like A2 [Aegilops tauschii subsp. tauschii]
TraesCS1D02G208400	319.332	105.605	533.06	5.054	2.33743	2.54e-27	1.05e-24	Up	25.1131	29.5371	31.3297	6.7787	5.11507	5.89642	F4B14.110	NEP1-interacting protein-like 1 [Aegilops tauschii subsp. tauschii]	GO:0009535,GO:0016021,GO:0046872	chloroplast thylakoid membrane|integral component of membrane|metal ion binding
TraesCS1D02G210100	27.3866	42.6953	12.0779	0.283112	-1.82056	0.00227195	0.0142006	Down	0.354515	0.774696	0.387183	2.33052	2.00177	1.30761		unnamed protein product [Triticum turgidum subsp. durum]
TraesCS1D02G211600	91.4743	54.4282	128.52	2.35293	1.23446	0.000149371	0.00150454	Up	3.46841	3.2162	3.23559	1.2128	1.35707	1.81078	OSJNBa0082M15.18	uncharacterized protein LOC109766555 [Aegilops tauschii subsp. tauschii]	GO:0009507,GO:0009295,GO:0016881,GO:0005524,GO:0009058,GO:0051301,GO:0010020,GO:0008360	chloroplast|nucleoid|acid-amino acid ligase activity|ATP binding|biosynthetic process|cell division|chloroplast fission|regulation of cell shape
TraesCS1D02G212800	223.342	129.813	316.872	2.44252	1.28837	4.64e-07	1.01e-05	Up	8.18693	7.33118	8.88889	4.17069	2.38711	3.86774	F6N15.20	scarecrow-like protein 6 [Aegilops tauschii subsp. tauschii]	GO:0005634,GO:0003700,GO:0043565,GO:0030154,GO:0051301,GO:0007623,GO:0006355,GO:0048768	nucleus|DNA-binding transcription factor activity|sequence-specific DNA binding|cell differentiation|cell division|circadian rhythm|regulation of transcription, DNA-templated|root hair cell tip growth
TraesCS1D02G213000	384.628	245.83	523.425	2.12364	1.08654	2.42e-05	0.000318283	Up	44.4512	42.7369	45.5238	13.3418	20.9711	30.5808	MNJ7.16	unnamed protein product [Triticum turgidum subsp. durum]	GO:0016021,GO:0005747,GO:0055114	integral component of membrane|mitochondrial respiratory chain complex I|oxidation-reduction process
TraesCS1D02G213700	80.1221	117.584	42.6604	0.363611	-1.45953	2.62e-05	0.000340983	Down	1.84208	1.39601	1.25739	4.96894	4.03373	3.95032	OSJNBa0015J15.3	unnamed protein product [Triticum turgidum subsp. durum]	GO:0004805,GO:0005992	trehalose-phosphatase activity|trehalose biosynthetic process	ko00500	Starch and sucrose metabolism
TraesCS1D02G213800	43.3203	21.5112	65.1293	3.0304	1.59951	0.00144586	0.00987233	Up	1.33984	2.24262	2.3662	0.897138	0.346428	0.807164	At4g22580	probable xyloglucan galactosyltransferase GT19 [Aegilops tauschii subsp. tauschii]	GO:0000139,GO:0016021,GO:0016757,GO:0006486	Golgi membrane|integral component of membrane|transferase activity, transferring glycosyl groups|protein glycosylation
TraesCS1D02G214100	235.271	348.82	121.723	0.348608	-1.52032	1.67e-09	6.36e-08	Down	2.15062	3.55179	3.72112	10.0685	8.72941	9.41354	F7K2.120	oxysterol-binding protein-related protein 1B-like [Aegilops tauschii subsp. tauschii]	GO:0005829,GO:0043231,GO:0016020,GO:0008289,GO:0032934,GO:0015248	cytosol|intracellular membrane-bounded organelle|membrane|lipid binding|sterol binding|sterol transporter activity
TraesCS1D02G214700	67.3041	89.7425	44.8658	0.499704	-1.00085	0.00966053	0.0445361	Down	1.11503	1.5389	2.21414	3.95566	3.09824	3.10105	T20F21.27	putative glucuronosyltransferase PGSIP8 [Aegilops tauschii subsp. tauschii]	GO:0016021,GO:0046872,GO:0016757,GO:0006486	integral component of membrane|metal ion binding|transferase activity, transferring glycosyl groups|protein glycosylation
TraesCS1D02G215500	945.583	528.025	1363.14	2.57797	1.36623	2.47e-12	1.62e-10	Up	67.5	77.8548	70.4794	22.1607	28.1347	36.9351	OsJ_32421	unnamed protein product [Triticum turgidum subsp. durum]
TraesCS1D02G216400	81.9479	35.9572	127.938	3.53024	1.81977	0.000163404	0.00162175	Up	7.79512	3.69414	7.8467	1.00491	1.03755	3.57615	T6A23.6	unnamed protein product [Triticum turgidum subsp. durum]	GO:0005829,GO:0005886,GO:0046872,GO:0050308	cytosol|plasma membrane|metal ion binding|sugar-phosphatase activity
TraesCS1D02G217400	38.02	16.9564	59.0836	3.47324	1.79628	0.000176502	0.00172806	Up	3.65805	3.27014	3.5714	0.83724	1.22462	1.08229	MQD19.18	uncharacterized protein At5g43822-like [Aegilops tauschii subsp. tauschii]
TraesCS1D02G217600	208.229	137.913	278.545	2.01762	1.01265	7.71e-06	0.000118067	Up	20.3485	22.1561	20.3011	10.1928	10.8122	11.4804	T2O9.190	10 kDa chaperonin 1, chloroplastic [Aegilops tauschii subsp. tauschii]	GO:0009507,GO:0005759,GO:0009536,GO:0051087,GO:0046872,GO:0051082,GO:0051085	chloroplast|mitochondrial matrix|plastid|chaperone binding|metal ion binding|unfolded protein binding|chaperone cofactor-dependent protein refolding
TraesCS1D02G219900	26.545	40.7492	12.3408	0.301744	-1.7286	0.00884324	0.0416722	Down	0.778846	0.575849	0.850614	0.770333	3.3188	3.47625		protein BRANCHLESS TRICHOME-like [Aegilops tauschii subsp. tauschii]
TraesCS1D02G220500	268.232	430.576	105.889	0.245961	-2.0235	8.98e-21	1.95e-18	Down	5.27527	4.25731	5.66371	22.2854	20.842	21.3005	OsI_34656	transcription factor DIVARICATA-like [Aegilops tauschii subsp. tauschii]	GO:0005634,GO:0003677,GO:0003700,GO:0045893,GO:0009739,GO:0009744	nucleus|DNA binding|DNA-binding transcription factor activity|positive regulation of transcription, DNA-templated|response to gibberellin|response to sucrose
TraesCS1D02G221400	43.8208	60.9365	26.705	0.438834	-1.18825	0.00876597	0.0414052	Down	0.391424	0.502405	0.444592	1.22197	1.22809	0.749049	At1g09620	leucine--tRNA ligase, cytoplasmic-like [Aegilops tauschii subsp. tauschii]	GO:0009507,GO:0005829,GO:0009506,GO:0002161,GO:0005524,GO:0004823,GO:0006429	chloroplast|cytosol|plasmodesma|aminoacyl-tRNA editing activity|ATP binding|leucine-tRNA ligase activity|leucyl-tRNA aminoacylation	ko00970	Aminoacyl-tRNA biosynthesis
TraesCS1D02G223200	83.1017	114.593	51.6109	0.450285	-1.15109	0.00454785	0.024758	Down	1.66818	1.92296	2.69143	6.39524	2.47119	5.66354	T8B10.190	GATA transcription factor 2-like [Aegilops tauschii subsp. tauschii]	GO:0005634,GO:0003700,GO:0043565,GO:0008270,GO:0045893,GO:0009416	nucleus|DNA-binding transcription factor activity|sequence-specific DNA binding|zinc ion binding|positive regulation of transcription, DNA-templated|response to light stimulus
TraesCS1D02G224300	69.4944	108.484	30.5053	0.280867	-1.83204	4.84e-06	7.89e-05	Down	0.519537	1.01894	1.13482	3.92401	3.29271	2.72314	F18O21.10	probable inactive receptor-like protein kinase At3g56050 [Aegilops tauschii subsp. tauschii]
TraesCS1D02G226800	77.8767	51.3505	104.403	2.02493	1.01787	0.0092592	0.043133	Up	3.45761	3.12153	2.10106	0.883591	1.72322	1.85291	T12C14_240	unnamed protein product [Triticum turgidum subsp. durum]
TraesCS1D02G228000	50.5637	19.8147	81.3127	4.05893	2.0211	0.000109289	0.00115205	Up	8.39843	6.58582	7.13402	0.427155	2.53041	2.65045		vasodilator-stimulated phosphoprotein-like [Aegilops tauschii subsp. tauschii]
TraesCS1D02G229400	277.413	110.752	444.073	4.00119	2.00043	1.72e-20	3.55e-18	Up	14.7648	16.1987	17.4629	3.85426	4.09663	4.6502	SPAC6B12.10c	DNA primase small subunit [Aegilops tauschii subsp. tauschii]	GO:0005658,GO:0005737,GO:0000790,GO:0005634,GO:0003896,GO:0046872,GO:0003697,GO:0006269,GO:1902981	alpha DNA polymerase:primase complex|cytoplasm|nuclear chromatin|nucleus|DNA primase activity|metal ion binding|single-stranded DNA binding|DNA replication, synthesis of RNA primer|synthesis of RNA primer involved in mitotic DNA replication	ko03030	DNA replication
TraesCS1D02G229700	160.498	215.926	105.07	0.487529	-1.03644	0.000145756	0.00147384	Down	2.68757	2.46005	2.32877	6.54263	5.54557	3.99024	OJ1045_C06.13	probable protein phosphatase 2C 48 [Aegilops tauschii subsp. tauschii]	GO:0046872,GO:0004722	metal ion binding|protein serine/threonine phosphatase activity
TraesCS1D02G230900	227.158	72.84	381.476	5.21827	2.38357	4.06e-20	8.01e-18	Up	21.5951	30.9347	29.1345	4.2081	6.20435	5.87493	MGL6.1	ethylene-responsive transcription factor RAP2-3-like [Aegilops tauschii subsp. tauschii]	GO:0005737,GO:0005634,GO:0005886,GO:0003677,GO:0003700,GO:0043565,GO:0008219,GO:0009873,GO:0010286,GO:0045893,GO:0009735,GO:0009723,GO:0009753,GO:0051707	cytoplasm|nucleus|plasma membrane|DNA binding|DNA-binding transcription factor activity|sequence-specific DNA binding|cell death|ethylene-activated signaling pathway|heat acclimation|positive regulation of transcription, DNA-templated|response to cytokinin|response to ethylene|response to jasmonic acid|response to other organism
TraesCS1D02G233300	296.9	172.239	421.561	2.43942	1.28654	2.42e-05	0.000317635	Up	63.1454	57.8308	54.4901	12.4303	24.4016	37.8032	OsJ_026648	unnamed protein product [Triticum turgidum subsp. durum]	GO:0000786,GO:0005634,GO:0003677,GO:0046982	nucleosome|nucleus|DNA binding|protein heterodimerization activity
TraesCS1D02G235500	39.3528	17.7648	60.9407	3.4088	1.76926	0.000232472	0.00217222	Up	1.81298	2.07416	2.32741	0.440425	0.702766	0.745307	At5g49760	unnamed protein product [Triticum turgidum subsp. durum]
TraesCS1D02G236200	623.393	877.715	369.07	0.420518	-1.24976	4.96e-12	3.07e-10	Down	8.78148	6.64083	9.84673	21.1158	21.6396	19.8738	F7G19.25	protein BONZAI 3-like isoform X1 [Aegilops tauschii subsp. tauschii]	GO:0005886,GO:0005544,GO:0071277,GO:0006952,GO:0060548,GO:0090332	plasma membrane|calcium-dependent phospholipid binding|cellular response to calcium ion|defense response|negative regulation of cell death|stomatal closure
TraesCS1D02G236500	1536.73	980.292	2093.16	2.13551	1.09458	3.38e-14	3.03e-12	Up	121.377	140.512	129.628	68.1608	60.0767	63.4168	T2E22.29	nascent polypeptide-associated complex subunit alpha-like protein 1 [Aegilops tauschii subsp. tauschii]	GO:0005829,GO:0022626,GO:0005854,GO:0009506,GO:0015031,GO:0009651	cytosol|cytosolic ribosome|nascent polypeptide-associated complex|plasmodesma|protein transport|response to salt stress
TraesCS1D02G237500	14.0539	25.8372	2.27063	0.0878283	-3.50917	0.00236621	0.0146729	Down	0.0769018	0.199004	0	0.0968053	2.63367	0.600667		lichenase-2 [Aegilops tauschii subsp. tauschii]	GO:0042972,GO:0005975	licheninase activity|carbohydrate metabolic process
TraesCS1D02G238500	190.283	119.47	261.096	2.18132	1.1252	0.000277226	0.00251861	Up	8.26251	13.6333	12.285	3.55281	7.77236	5.03197	SPBC1289.07c	DNA-directed RNA polymerases I and III subunit rpac1 [Aegilops tauschii subsp. tauschii]	GO:0005829,GO:0005730,GO:0005634,GO:0005736,GO:0005666,GO:0003677,GO:0003899,GO:0046983,GO:0006360,GO:0006383	cytosol|nucleolus|nucleus|RNA polymerase I complex|RNA polymerase III complex|DNA binding|DNA-directed 5'-3' RNA polymerase activity|protein dimerization activity|transcription by RNA polymerase I|transcription by RNA polymerase III	ko03020	RNA polymerase
TraesCS1D02G238800	38.1551	66.7278	9.58239	0.143326	-2.80262	6.78e-05	0.000768169	Down	0.0789899	0.0327052	0.379581	2.06822	0.855187	0.616976	SBT	subtilisin-like protease SBT1.8 [Aegilops tauschii subsp. tauschii]
TraesCS1D02G238900	319.019	474.831	163.207	0.344121	-1.53901	2.68e-12	1.75e-10	Down	11.5275	10.7147	8.47882	34.6488	33.1371	25.783	G17A4.200	uncharacterized protein LOC109753066 [Aegilops tauschii subsp. tauschii]	GO:0003700,GO:0018580,GO:0009410	DNA-binding transcription factor activity|nitronate monooxygenase activity|response to xenobiotic stimulus
TraesCS1D02G239800	284.604	182.514	386.693	2.11277	1.07914	5.65e-05	0.000656363	Up	14.3745	15.0867	11.9021	4.79723	5.87198	9.69364	T6A23.5	unnamed protein product [Triticum turgidum subsp. durum]	GO:0009506,GO:0005509,GO:0005544,GO:0003729,GO:0009737,GO:0009409,GO:0009408,GO:0006970,GO:0009651,GO:0009414	plasmodesma|calcium ion binding|calcium-dependent phospholipid binding|mRNA binding|response to abscisic acid|response to cold|response to heat|response to osmotic stress|response to salt stress|response to water deprivation
TraesCS1D02G241400	56.7207	24.6768	88.7646	3.57554	1.83816	4.98e-05	0.000589455	Up	6.29679	4.68639	3.80793	1.17915	0.919851	2.18479		uncharacterized protein LOC109761404 [Aegilops tauschii subsp. tauschii]
TraesCS1D02G245600	166.36	248.514	84.207	0.339631	-1.55796	6.07e-07	1.28e-05	Down	3.24353	2.00316	2.11354	10.5335	5.48032	6.67962	CYP71BE54	premnaspirodiene oxygenase-like [Aegilops tauschii subsp. tauschii]
TraesCS1D02G245700	414.869	598.351	231.387	0.387051	-1.3694	4.76e-10	2.03e-08	Down	8.76171	9.14396	8.82088	31.9081	19.6777	20.6998	Glyma02g11800	peroxisomal adenine nucleotide carrier 1-like [Aegilops tauschii subsp. tauschii]	GO:0005779,GO:0005777,GO:0015217,GO:0015297,GO:0005347,GO:0015866,GO:0015867,GO:0006635,GO:0007031,GO:0090351	integral component of peroxisomal membrane|peroxisome|ADP transmembrane transporter activity|antiporter activity|ATP transmembrane transporter activity|ADP transport|ATP transport|fatty acid beta-oxidation|peroxisome organization|seedling development
TraesCS1D02G248600	302.837	188.347	417.328	2.21171	1.14516	1.19e-05	0.000170641	Up	9.73977	6.12657	9.24623	2.64074	4.82131	4.33412	OsJ_18460	kinesin-like protein KIN-14J isoform X1 [Aegilops tauschii subsp. tauschii]	GO:0005871,GO:0005874,GO:0005524,GO:0016887,GO:0008017,GO:0003777,GO:0007018	kinesin complex|microtubule|ATP binding|ATPase activity|microtubule binding|microtubule motor activity|microtubule-based movement
TraesCS1D02G248800	259.508	162.665	356.351	2.19123	1.13174	6.02e-07	1.27e-05	Up	19.2284	19.2973	17.1626	8.17074	10.8909	7.52855	OsJ_017705	cyclin-P3-1-like [Aegilops tauschii subsp. tauschii]	GO:0019901,GO:0007049,GO:0051301,GO:0000079	protein kinase binding|cell cycle|cell division|regulation of cyclin-dependent protein serine/threonine kinase activity
TraesCS1D02G249000	15.7807	4.78516	26.7763	5.52036	2.46476	0.00150517	0.0102056	Up	0.687642	1.00297	0.989963	0.0786923	0.207183	0.213621	T19L5.120	probable serine/threonine-protein kinase PBL7 [Aegilops tauschii subsp. tauschii]
TraesCS1D02G249700	99.6489	54.3111	144.987	2.6558	1.40914	3.32e-05	0.000418618	Up	8.03007	6.51194	9.27275	2.12469	3.10775	4.04494		endo-1,3;1,4-beta-D-glucanase-like [Aegilops tauschii subsp. tauschii]	GO:0005576,GO:0016787	extracellular region|hydrolase activity
TraesCS1D02G254200	122.254	63.9541	180.555	2.83062	1.50112	2.5e-06	4.42e-05	Up	5.84991	3.80853	5.69514	2.43244	1.37442	1.86079	F25I18.20	LRR receptor-like serine/threonine-protein kinase ERL2 [Aegilops tauschii subsp. tauschii]	GO:0016021,GO:0005886	integral component of membrane|plasma membrane
TraesCS1D02G254400	64.5202	96.6223	32.4181	0.335015	-1.5777	0.00030017	0.00269171	Down	0.834305	0.57573	1.82237	3.46189	3.24301	3.28847		unnamed protein product [Triticum turgidum subsp. durum]
TraesCS1D02G255100	243.312	130.573	356.051	2.71523	1.44108	1.17e-06	2.27e-05	Up	7.79245	7.52394	8.602	1.71398	2.86957	4.54036	OSJNBb0014K18.8	1-deoxy-D-xylulose-5-phosphate synthase 1, chloroplastic [Aegilops tauschii subsp. tauschii]	GO:0009507,GO:0009570,GO:0008661,GO:0046872,GO:0052865,GO:0015995,GO:0016114,GO:0009228	chloroplast|chloroplast stroma|1-deoxy-D-xylulose-5-phosphate synthase activity|metal ion binding|1-deoxy-D-xylulose 5-phosphate biosynthetic process|chlorophyll biosynthetic process|terpenoid biosynthetic process|thiamine biosynthetic process	ko00730,ko00900	Thiamine metabolism|Terpenoid backbone biosynthesis
TraesCS1D02G255700	329.929	451.845	208.013	0.460748	-1.11795	1.51e-06	2.85e-05	Down	5.97852	3.89236	4.22221	10.1852	12.8595	8.93104		uncharacterized protein LOC109780075 isoform X1 [Aegilops tauschii subsp. tauschii]
TraesCS1D02G256300	33.8759	18.7606	48.9912	2.62104	1.39014	0.0074172	0.0364096	Up	0.914536	1.61926	1.23537	0.605912	0.531754	0.375962	dl3125c	pentatricopeptide repeat-containing protein At4g14170 [Aegilops tauschii subsp. tauschii]
TraesCS1D02G256600	211.679	295.414	127.943	0.433322	-1.20649	2.54e-06	4.48e-05	Down	3.96333	2.5779	4.47477	10.0119	7.86944	8.60203	OsJ_11476	uncharacterized protein LOC109767290 [Aegilops tauschii subsp. tauschii]
TraesCS1D02G256700	52.1439	76.406	27.8818	0.364218	-1.45713	0.00368821	0.0209824	Down	0.756885	1.18869	0.370558	1.34703	2.27784	3.0324	F24J5.19	protein NRT1/ PTR FAMILY 3.1-like [Aegilops tauschii subsp. tauschii]	GO:0016021,GO:0097708,GO:0005886,GO:0035673,GO:1904680,GO:0015333,GO:0010336,GO:0042128	integral component of membrane|intracellular vesicle|plasma membrane|oligopeptide transmembrane transporter activity|peptide transmembrane transporter activity|peptide:proton symporter activity|gibberellic acid homeostasis|nitrate assimilation
TraesCS1D02G257700	100.366	134.156	66.5772	0.494924	-1.01472	0.00301112	0.017802	Down	3.52694	5.50933	4.62232	6.78074	10.1306	11.8333	At2g40970	transcription factor PCL1-like [Aegilops tauschii subsp. tauschii]	GO:0005634,GO:0003677,GO:0003700,GO:0006355,GO:0009409	nucleus|DNA binding|DNA-binding transcription factor activity|regulation of transcription, DNA-templated|response to cold
TraesCS1D02G257800	605.498	254.503	956.493	3.75603	1.90921	4.3e-19	7.69e-17	Up	51.7253	38.2032	50.4978	13.7019	9.39761	15.8071		glutathione transferase GST 23-like [Aegilops tauschii subsp. tauschii]	GO:0005737,GO:0004364,GO:0006952,GO:0006749	cytoplasm|glutathione transferase activity|defense response|glutathione metabolic process	ko00480	Glutathione metabolism
TraesCS1D02G258800	1344.14	802.55	1885.72	2.34979	1.23253	2.19e-14	2.03e-12	Up	61.089	63.7971	57.7343	29.6178	22.3178	29.2612	TUBB1	unnamed protein product [Triticum turgidum subsp. durum]	GO:0005737,GO:0005874,GO:0005525,GO:0003924,GO:0005200,GO:0007017	cytoplasm|microtubule|GTP binding|GTPase activity|structural constituent of cytoskeleton|microtubule-based process	ko04145	Phagosome
TraesCS1D02G259100	241.519	332.565	150.474	0.452816	-1.143	1.17e-06	2.28e-05	Down	7.55773	5.97397	8.60432	19.0276	18.0145	13.9978	F13B4.6	F-box/FBD/LRR-repeat protein At1g13570-like [Aegilops tauschii subsp. tauschii]
TraesCS1D02G259300	268.845	369.722	167.969	0.455041	-1.13593	8.29e-05	0.000913714	Down	3.38246	1.60225	2.75495	7.90237	5.54182	4.324	MOA2.9	putative disease resistance protein RGA4 [Aegilops tauschii subsp. tauschii]
TraesCS1D02G260200	74.4867	42.0561	106.917	2.53097	1.33969	0.00035559	0.00310867	Up	3.92724	4.9871	4.95239	1.22318	2.41531	2.05554	OsJ_18562	uncharacterized protein LOC109733783, partial [Aegilops tauschii subsp. tauschii]	GO:0009570,GO:0009658,GO:0006355	chloroplast stroma|chloroplast organization|regulation of transcription, DNA-templated
TraesCS1D02G261900	1278.51	722.446	1834.58	2.53845	1.34395	0.0028808	0.0171882	Up	174.811	169.691	179.723	43.2031	53.7711	117.673		hypothetical protein B456_004G277300 [Gossypium raimondii]	GO:0000786,GO:0005634,GO:0003677,GO:0046982	nucleosome|nucleus|DNA binding|protein heterodimerization activity
TraesCS1D02G262000	328.272	189.598	466.946	2.45561	1.29608	1.88e-07	4.5e-06	Up	45.3615	42.4073	38.563	12.0158	17.5443	23.9177	SlH4	uncharacterized protein LOC103634138 [Zea mays]	GO:0000786,GO:0005634,GO:0003677,GO:0046982,GO:0006334	nucleosome|nucleus|DNA binding|protein heterodimerization activity|nucleosome assembly
TraesCS1D02G262400	2669.02	1004.24	4333.79	4.31197	2.10835	1.76e-27	7.36e-25	Up	266.98	309.28	260.992	51.2894	61.1497	89.9927	GRP-2	glycine-rich protein 2-like [Aegilops tauschii subsp. tauschii]	GO:0003677,GO:0003723,GO:0008270,GO:0006355	DNA binding|RNA binding|zinc ion binding|regulation of transcription, DNA-templated
TraesCS1D02G264100	1603.17	612.454	2593.89	4.23912	2.08377	1.22e-38	1.13e-35	Up	50.8202	58.4269	52.3995	15.8524	12.063	12.0103	OsI_36121	DNA replication licensing factor MCM2 [Aegilops tauschii subsp. tauschii]	GO:0005829,GO:0042555,GO:0000347,GO:0005524,GO:0003677,GO:0004386,GO:0046872,GO:0007049,GO:0006270,GO:0006268,GO:0009793,GO:1905775,GO:0042127,GO:0010082	cytosol|MCM complex|THO complex|ATP binding|DNA binding|helicase activity|metal ion binding|cell cycle|DNA replication initiation|DNA unwinding involved in DNA replication|embryo development ending in seed dormancy|negative regulation of DNA helicase activity|regulation of cell proliferation|regulation of root meristem growth	ko03030	DNA replication
TraesCS1D02G264700	117.05	43.0438	191.056	4.42385	2.1453	6.91e-08	1.85e-06	Up	7.89496	12.5306	4.20068	1.37607	2.2364	2.21366	F2P24.9	amino acid permease 3-like [Aegilops tauschii subsp. tauschii]	GO:0016021,GO:0031965,GO:0005886,GO:0015171,GO:0015293,GO:0003333,GO:0015802	integral component of membrane|nuclear membrane|plasma membrane|amino acid transmembrane transporter activity|symporter activity|amino acid transmembrane transport|basic amino acid transport
TraesCS1D02G266100	381.112	514.402	247.822	0.481722	-1.05373	0.000960273	0.00704072	Down	18.0415	41.3961	19.704	51.2259	83.4904	38.1657		uncharacterized protein LOC109755132 [Aegilops tauschii subsp. tauschii]
TraesCS1D02G267100	707.186	966.926	447.446	0.462768	-1.11164	1.74e-09	6.58e-08	Down	24.71	16.6829	19.9834	42.7294	44.7258	50.7974		unnamed protein product [Triticum turgidum subsp. durum]
TraesCS1D02G269400	250.396	123.642	377.151	3.03888	1.60354	8.76e-09	2.84e-07	Up	10.555	12.1237	10.5946	2.91409	2.83144	5.6236	F1P15	amidophosphoribosyltransferase, chloroplastic-like [Aegilops tauschii subsp. tauschii]	GO:0005618,GO:0009570,GO:0005829,GO:0009536,GO:0009532,GO:0004044,GO:0051536,GO:0046872,GO:0006189,GO:0006541,GO:0009116,GO:0009113	cell wall|chloroplast stroma|cytosol|plastid|plastid stroma|amidophosphoribosyltransferase activity|iron-sulfur cluster binding|metal ion binding|'de novo' IMP biosynthetic process|glutamine metabolic process|nucleoside metabolic process|purine nucleobase biosynthetic process	ko00230,ko00250	Purine metabolism|Alanine, aspartate and glutamate metabolism
TraesCS1D02G272600	22.0961	9.94987	34.2423	3.4484	1.78593	0.00549221	0.0287408	Up	1.71795	3.11196	1.87625	0.849586	0.474476	0.718853	MPF21.9	unnamed protein product [Triticum turgidum subsp. durum]	GO:0005634,GO:0003677,GO:0003700,GO:0009873,GO:0045893,GO:0048510	nucleus|DNA binding|DNA-binding transcription factor activity|ethylene-activated signaling pathway|positive regulation of transcription, DNA-templated|regulation of timing of transition from vegetative to reproductive phase
TraesCS1D02G274300	1596.45	952.939	2239.96	2.3488	1.23192	9.49e-07	1.9e-05	Up	385.974	313.762	342.462	106.307	110.929	243.817		unnamed protein product [Triticum turgidum subsp. durum]	GO:0000786,GO:0005634,GO:0003677,GO:0046982	nucleosome|nucleus|DNA binding|protein heterodimerization activity
TraesCS1D02G274400	104.413	142.476	66.3507	0.466567	-1.09984	0.000385353	0.0033212	Down	3.3857	2.66009	2.62847	7.13753	7.12019	5.21734	AC7	actin-7 [Aegilops tauschii subsp. tauschii]	GO:0005737,GO:0005856,GO:0005524	cytoplasm|cytoskeleton|ATP binding
TraesCS1D02G275100	17.9361	5.25341	30.6188	5.7225	2.51664	0.00411991	0.0229253	Up	4.06157	1.40139	1.18289	0	0.523485	0.660921	OsJ_04171	transcription repressor OFP8-like [Aegilops tauschii subsp. tauschii]	GO:0005737,GO:0005634,GO:0009742,GO:0045892,GO:1900457	cytoplasm|nucleus|brassinosteroid mediated signaling pathway|negative regulation of transcription, DNA-templated|regulation of brassinosteroid mediated signaling pathway
TraesCS1D02G275200	9.36677	1.1817	17.5518	13.9731	3.80458	0.00166621	0.0110888	Up	1.06495	1.22482	1.03385	0	0	0.23106	MUK11.14	transcription repressor OFP13-like [Aegilops tauschii subsp. tauschii]	GO:0005634,GO:0045892	nucleus|negative regulation of transcription, DNA-templated
TraesCS1D02G278500	82.8672	37.3018	128.433	3.41274	1.77093	4.73e-05	0.000563925	Up	4.19507	3.43099	3.02614	0.456368	0.915458	1.84567	F7J8.150	UPF0503 protein At3g09070, chloroplastic-like [Aegilops tauschii subsp. tauschii]	GO:0005886	plasma membrane
TraesCS1D02G280000	71.4308	27.6324	115.229	4.15325	2.05424	2.39e-07	5.6e-06	Up	3.59195	2.95174	3.59353	0.517741	1.24196	0.776361	T7H20.60	rop guanine nucleotide exchange factor 7-like [Aegilops tauschii subsp. tauschii]	GO:0005829,GO:0005886,GO:0005089	cytosol|plasma membrane|Rho guanyl-nucleotide exchange factor activity
TraesCS1D02G280500	143.727	81.8584	205.596	2.50366	1.32404	3.07e-05	0.000392548	Up	11.182	6.05694	9.23589	2.6235	3.71928	4.61747	ZEAMMB73_420432	microtubule-binding protein TANGLED1 [Aegilops tauschii subsp. tauschii]	GO:0005875,GO:0009524,GO:0009574,GO:0005819	microtubule associated complex|phragmoplast|preprophase band|spindle
TraesCS1D02G283300	290.996	189.2	392.792	2.07649	1.05415	1.35e-05	0.000191137	Up	12.6544	7.46924	13.3858	5.74398	5.53921	5.51707	OJ1281_H05.2	kinesin-like protein KIN-10C [Aegilops tauschii subsp. tauschii]	GO:0005871,GO:0005874,GO:0005524,GO:0016887,GO:0008017,GO:0003777,GO:0007018	kinesin complex|microtubule|ATP binding|ATPase activity|microtubule binding|microtubule motor activity|microtubule-based movement
TraesCS1D02G283800	1587.43	1037.26	2137.6	2.05927	1.04213	9.13e-08	2.38e-06	Up	247.803	250.708	284.613	90.1733	148.934	156.945	T22P11_40	60S ribosomal protein L36-3-like [Aegilops tauschii subsp. tauschii]	GO:0022625,GO:0009506,GO:0005774,GO:0003735,GO:0002181	cytosolic large ribosomal subunit|plasmodesma|vacuolar membrane|structural constituent of ribosome|cytoplasmic translation	ko03010	Ribosome
TraesCS1D02G284000	1174.17	214.298	2134.05	9.94458	3.31391	6.38e-37	4.79e-34	Up	31.9591	65.4119	57.2663	3.59253	7.43169	5.21899	T16H11.7	probable mediator of RNA polymerase II transcription subunit 37c [Aegilops tauschii subsp. tauschii]			ko03040,ko04141,ko04144	Spliceosome|Protein processing in endoplasmic reticulum|Endocytosis
TraesCS1D02G286500	293.385	394.207	192.562	0.488757	-1.03281	1.71e-06	3.18e-05	Down	3.4577	2.65969	3.6897	7.36749	7.55217	6.02403	T16B24.2	SAC3 family protein A isoform X1 [Aegilops tauschii subsp. tauschii]	GO:0005634	nucleus
TraesCS1D02G286600	683.704	326.363	1041.05	3.18383	1.67077	3.21e-10	1.42e-08	Up	132.833	94.0712	101.079	24.3645	27.0267	55.5412	SlH4	uncharacterized protein LOC109762336 [Aegilops tauschii subsp. tauschii]	GO:0000786,GO:0005634,GO:0003677,GO:0046982,GO:0006334	nucleosome|nucleus|DNA binding|protein heterodimerization activity|nucleosome assembly
TraesCS1D02G287600	388.436	560.261	216.611	0.387101	-1.36922	1.41e-09	5.46e-08	Down	2.9363	2.73661	2.12563	8.42636	7.41991	5.28339	F9G14_190	E3 ubiquitin-protein ligase UPL4 [Aegilops tauschii subsp. tauschii]	GO:0004842	ubiquitin-protein transferase activity	ko04120	Ubiquitin mediated proteolysis
TraesCS1D02G288900	125.473	171.963	78.9834	0.460327	-1.11927	0.000577016	0.00465303	Down	4.45516	2.87652	3.85401	10.2725	9.7462	5.42649		coiled-coil domain-containing protein 115-like [Aegilops tauschii subsp. tauschii]
TraesCS1D02G290000	570.084	297.662	842.505	2.82833	1.49995	0.00583973	0.030174	Up	101.276	79.7569	81.7081	15.4309	25.3649	55.6625		unnamed protein product [Triticum turgidum subsp. durum]	GO:0000786,GO:0005634,GO:0003677,GO:0046982,GO:0006334	nucleosome|nucleus|DNA binding|protein heterodimerization activity|nucleosome assembly
TraesCS1D02G290100	277.807	184.001	371.612	2.01811	1.01301	3.07e-05	0.000393186	Up	33.5113	28.4407	32.6965	17.1937	11.4047	20.2361	SlH4	unnamed protein product [Triticum turgidum subsp. durum]	GO:0000786,GO:0005634,GO:0003677,GO:0046982,GO:0006334	nucleosome|nucleus|DNA binding|protein heterodimerization activity|nucleosome assembly
TraesCS1D02G290200	487.208	305.58	668.835	2.1842	1.1271	4.21e-05	0.000512682	Up	84.0344	73.4945	65.8159	19.6868	33.8636	52.7301	SlH4	unnamed protein product [Triticum turgidum subsp. durum]	GO:0000786,GO:0005634,GO:0003677,GO:0046982,GO:0006334	nucleosome|nucleus|DNA binding|protein heterodimerization activity|nucleosome assembly
TraesCS1D02G290800	88.0964	119.496	56.6965	0.473557	-1.07839	0.00220659	0.0138712	Down	2.1474	1.63784	3.08588	4.3156	4.66143	6.06916		uncharacterized protein LOC109736082 [Aegilops tauschii subsp. tauschii]
TraesCS1D02G292100	552.081	836.768	267.393	0.319655	-1.64541	2.31e-13	1.81e-11	Down	9.17498	9.15381	5.28185	22.9949	29.3091	25.0932	T16O11.21	alanine--glyoxylate aminotransferase 2 homolog 3, mitochondrial-like [Aegilops tauschii subsp. tauschii]	GO:0005739,GO:0008453,GO:0030170,GO:0043562,GO:0009853	mitochondrion|alanine-glyoxylate transaminase activity|pyridoxal phosphate binding|cellular response to nitrogen levels|photorespiration	ko00250,ko00260,ko00270,ko00280	Alanine, aspartate and glutamate metabolism|Glycine, serine and threonine metabolism|Cysteine and methionine metabolism|Valine, leucine and isoleucine degradation
TraesCS1D02G292400	181.13	244.349	117.91	0.483063	-1.04972	3.41e-05	0.000428024	Down	3.61514	2.68396	3.13138	6.96743	7.79484	5.64745	T19C21.10	TOM1-like protein 1 [Aegilops tauschii subsp. tauschii]	GO:0005737,GO:0005769,GO:0031901,GO:0005771,GO:0005886,GO:0043130,GO:0043328	cytoplasm|early endosome|early endosome membrane|multivesicular body|plasma membrane|ubiquitin binding|protein transport to vacuole involved in ubiquitin-dependent protein catabolic process via the multivesicular body sorting pathway
TraesCS1D02G294900	391.17	529.421	252.918	0.477591	-1.06615	1.08e-07	2.77e-06	Down	44.7782	52.5857	65.5713	127.143	116.24	112.533	T8H10.120	unnamed protein product [Triticum turgidum subsp. durum]	GO:0009506,GO:0052692,GO:0016757,GO:0034484,GO:0010325,GO:0080167,GO:0006979	plasmodesma|raffinose alpha-galactosidase activity|transferase activity, transferring glycosyl groups|raffinose catabolic process|raffinose family oligosaccharide biosynthetic process|response to karrikin|response to oxidative stress	ko00052	Galactose metabolism
TraesCS1D02G296700	3.83758	7.67516	0	0.0233126	-5.42275	0.00445415	0.0243543	Down	0	0	0	0.158548	0.904431	0.553373		uncharacterized protein LOC109752183 [Aegilops tauschii subsp. tauschii]
TraesCS1D02G298400	1728.03	873.79	2582.26	2.95591	1.5636	3.27e-30	1.66e-27	Up	55.6602	53.5592	55.3596	20.8521	17.9485	19.3573	ROA2	DNA replication licensing factor MCM3 [Aegilops tauschii subsp. tauschii]	GO:0042555,GO:0005634,GO:0005524,GO:0003677,GO:0004386,GO:0007049,GO:0006270	MCM complex|nucleus|ATP binding|DNA binding|helicase activity|cell cycle|DNA replication initiation	ko03030	DNA replication
TraesCS1D02G299700	497.11	304.435	689.784	2.2655	1.17983	4.54e-10	1.95e-08	Up	54.9646	68.4534	51.2931	26.5196	27.7362	26.4458	OsJ_018161	expansin-A4 [Aegilops tauschii subsp. tauschii]
TraesCS1D02G301200	3.22368	0	6.44735	35.3361	5.14307	0.00879627	0.0414948	Up	0.560853	0.451533	0.272237	0	0	0	OSJNBa0018K15.18	predicted protein, partial [Hordeum vulgare subsp. vulgare]	GO:0005737,GO:0015035,GO:0045454,GO:0006662	cytoplasm|protein disulfide oxidoreductase activity|cell redox homeostasis|glycerol ether metabolic process
TraesCS1D02G301700	172.35	93.7554	250.945	2.67266	1.41828	4.44e-08	1.24e-06	Up	7.33793	7.34696	6.76098	2.78793	2.24036	3.33471	Pi2_C101A51.16	UDP-glucose:2-hydroxyflavanone C-glucosyltransferase-like [Aegilops tauschii subsp. tauschii]	GO:0016758	transferase activity, transferring hexosyl groups
TraesCS1D02G301800	8.70274	1.11971	16.2858	15.5077	3.95492	0.00479593	0.0258397	Up	1.31921	0.94174	0.0993634	0.171791	0	0	Pi2_C101A51.16	unnamed protein product [Triticum turgidum subsp. durum]	GO:0016758	transferase activity, transferring hexosyl groups
TraesCS1D02G305300	171.511	237.464	105.558	0.444436	-1.16995	8.8e-06	0.000132509	Down	3.39254	2.29709	2.95298	5.68342	7.60854	6.97331	OJ1119_H02.11	unnamed protein product [Triticum turgidum subsp. durum]	GO:0005737,GO:0046872,GO:0061630,GO:0006511	cytoplasm|metal ion binding|ubiquitin protein ligase activity|ubiquitin-dependent protein catabolic process
TraesCS1D02G306100	138.544	75.5327	201.555	2.66389	1.41353	2.47e-07	5.77e-06	Up	14.1281	11.861	16.141	4.99937	5.53831	5.9117	ch3-III	histone H3-like [Aegilops tauschii subsp. tauschii]	GO:0000786,GO:0005634,GO:0003677,GO:0046982	nucleosome|nucleus|DNA binding|protein heterodimerization activity
TraesCS1D02G307300	53.1075	78.0969	28.1181	0.360643	-1.47136	0.00185262	0.0120448	Down	0.536643	0.627937	0.942844	2.90774	2.13944	1.07069		uncharacterized protein LOC109767264 [Aegilops tauschii subsp. tauschii]
TraesCS1D02G307500	56.1053	85.4165	26.7942	0.313883	-1.6717	0.000100292	0.00106952	Down	0.589201	0.609886	1.00721	3.19252	2.29237	1.85086	OsI_004080	transcription factor GAMYB-like isoform X1 [Aegilops tauschii subsp. tauschii]	GO:0005634,GO:0003677,GO:0030154,GO:0009908,GO:0006355	nucleus|DNA binding|cell differentiation|flower development|regulation of transcription, DNA-templated
TraesCS1D02G308700	11.2972	2.44528	20.1492	8.47939	3.08396	0.00139991	0.00962076	Up	2.62554	2.84713	2.59438	0.629539	0.276245	0.122069	T8M16.40	uncharacterized protein LOC109737969 [Aegilops tauschii subsp. tauschii]	GO:0009507,GO:0005634,GO:0071482,GO:0009816,GO:0051091	chloroplast|nucleus|cellular response to light stimulus|defense response to bacterium, incompatible interaction|positive regulation of DNA-binding transcription factor activity
TraesCS1D02G309300	214.861	84.457	345.264	4.08232	2.02939	4.58e-16	5.4e-14	Up	12.2103	11.2108	14.8046	3.34331	2.59117	3.80547	OsJ_018267	cyclin-B1-5-like [Aegilops tauschii subsp. tauschii]	GO:0000307,GO:0005737,GO:0005634,GO:0016538,GO:0019901,GO:0051301,GO:0000278,GO:0045787,GO:0008284,GO:0006468,GO:0000079,GO:0007088	cyclin-dependent protein kinase holoenzyme complex|cytoplasm|nucleus|cyclin-dependent protein serine/threonine kinase regulator activity|protein kinase binding|cell division|mitotic cell cycle|positive regulation of cell cycle|positive regulation of cell proliferation|protein phosphorylation|regulation of cyclin-dependent protein serine/threonine kinase activity|regulation of mitotic nuclear divi…
TraesCS1D02G309400	88.8961	49.4558	128.336	2.59273	1.37447	0.000395749	0.00339982	Up	5.94359	2.71116	5.20768	1.39493	2.5597	1.60649	OsJ_018267	cyclin-B1-5-like [Aegilops tauschii subsp. tauschii]	GO:0000307,GO:0005737,GO:0005634,GO:0016538,GO:0019901,GO:0051301,GO:0000278,GO:0045787,GO:0008284,GO:0006468,GO:0000079,GO:0007088	cyclin-dependent protein kinase holoenzyme complex|cytoplasm|nucleus|cyclin-dependent protein serine/threonine kinase regulator activity|protein kinase binding|cell division|mitotic cell cycle|positive regulation of cell cycle|positive regulation of cell proliferation|protein phosphorylation|regulation of cyclin-dependent protein serine/threonine kinase activity|regulation of mitotic nuclear divi…
TraesCS1D02G310000	156.276	75.5016	237.05	3.12448	1.64362	1.29e-06	2.48e-05	Up	9.26462	6.93607	5.91826	1.24693	2.76798	3.32808	CYP98A1	cytochrome P450 98A1 [Aegilops tauschii subsp. tauschii]	GO:0016021,GO:0020037,GO:0005506,GO:0004497,GO:0016705	integral component of membrane|heme binding|iron ion binding|monooxygenase activity|oxidoreductase activity, acting on paired donors, with incorporation or reduction of molecular oxygen	ko00940,ko00941,ko00945	Phenylpropanoid biosynthesis|Flavonoid biosynthesis|Stilbenoid, diarylheptanoid and gingerol biosynthesis
TraesCS1D02G310300	115.66	160.83	70.4898	0.439015	-1.18766	0.00289624	0.0172621	Down	12.1622	2.98164	9.08829	21.2191	20.8614	15.4161	CPI	predicted protein [Hordeum vulgare subsp. vulgare]	GO:0004869,GO:0006952	cysteine-type endopeptidase inhibitor activity|defense response
TraesCS1D02G314700	34.9891	12.4553	57.5229	4.59652	2.20054	0.00274193	0.0165323	Up	7.09609	2.81306	4.03988	1.14034	0	1.99004	ERF-5	ethylene-responsive transcription factor 12-like [Aegilops tauschii subsp. tauschii]	GO:0005634,GO:0003677,GO:0003700,GO:0006952,GO:0009873	nucleus|DNA binding|DNA-binding transcription factor activity|defense response|ethylene-activated signaling pathway
TraesCS1D02G317500	70.6671	96.1536	45.1806	0.470174	-1.08873	0.00352359	0.0202009	Down	0.852152	0.482381	0.596214	1.39116	1.26503	1.625	F1P2.120	probable LRR receptor-like serine/threonine-protein kinase At3g47570 isoform X1 [Aegilops tauschii subsp. tauschii]
TraesCS1D02G319200	14.1435	4.00566	24.2814	5.91302	2.56389	0.00477895	0.025766	Up	0.927306	1.3798	2.2154	0	0.320138	0.452689		uncharacterized protein LOC109759020 [Aegilops tauschii subsp. tauschii]
TraesCS1D02G321300	111.818	162.993	60.6436	0.372657	-1.42408	1.29e-05	0.000184844	Down	2.64698	3.27959	1.83966	8.936	6.77895	6.18688	K15I22.11	GDSL esterase/lipase At5g45910-like [Aegilops tauschii subsp. tauschii]	GO:0005576,GO:0016788,GO:0016042	extracellular region|hydrolase activity, acting on ester bonds|lipid catabolic process
TraesCS1D02G322000	39.8393	73.8194	5.85929	0.0794513	-3.65379	3.71e-10	1.62e-08	Down	0.129085	0.111347	0.164477	2.59991	1.18839	1.5334	MDK4.7	cyclic nucleotide-gated ion channel 4-like [Aegilops tauschii subsp. tauschii]	GO:0016021,GO:0016020,GO:0005886,GO:0005516,GO:0030552,GO:0008324,GO:0030553,GO:0005216,GO:0009626	integral component of membrane|membrane|plasma membrane|calmodulin binding|cAMP binding|cation transmembrane transporter activity|cGMP binding|ion channel activity|plant-type hypersensitive response
TraesCS1D02G322100	79.0187	52.2399	105.798	2.0193	1.01385	0.00327313	0.0190669	Up	4.64757	4.24477	4.35071	2.0157	1.94158	2.85988	MCB22.2	probable 1-acyl-sn-glycerol-3-phosphate acyltransferase 5 [Aegilops tauschii subsp. tauschii]	GO:0005783,GO:0016021,GO:0003841,GO:0016746,GO:0016024,GO:0036149	endoplasmic reticulum|integral component of membrane|1-acylglycerol-3-phosphate O-acyltransferase activity|transferase activity, transferring acyl groups|CDP-diacylglycerol biosynthetic process|phosphatidylinositol acyl-chain remodeling	ko00561,ko00564	Glycerolipid metabolism|Glycerophospholipid metabolism
TraesCS1D02G322600	62.7515	33.8345	91.6685	2.68835	1.42672	0.00158105	0.0106322	Up	3.67125	5.10907	3.16308	0.770237	1.44206	2.38962	T4O12.13	GDSL esterase/lipase EXL3-like [Aegilops tauschii subsp. tauschii]	GO:0005576,GO:0016298,GO:0016042	extracellular region|lipase activity|lipid catabolic process
TraesCS1D02G323200	16.3376	27.1745	5.50064	0.203696	-2.29551	0.0055324	0.0289025	Down	0.192556	0.142369	0.150214	1.66212	0.364673	0.483435	177O13.40	uncharacterized protein LOC109743554 [Aegilops tauschii subsp. tauschii]	GO:0043531,GO:0005524,GO:0006952	ADP binding|ATP binding|defense response
TraesCS1D02G324000	38.021	9.64089	66.4011	6.84607	2.77528	4.13e-05	0.000504905	Up	4.25981	6.908	3.87695	0.89372	0	1.38636		proline-rich protein 2-like [Aegilops tauschii subsp. tauschii]
TraesCS1D02G324100	45.1123	19.1334	71.0912	3.68538	1.88181	0.000161377	0.00160419	Up	5.70923	3.77364	6.23531	1.12565	0.911894	2.35058		proline-rich protein 2-like [Aegilops tauschii subsp. tauschii]
TraesCS1D02G331700	164.67	109.849	219.491	2.00292	1.00211	0.000124157	0.00128464	Up	4.9543	4.87182	4.68938	2.85842	2.82785	1.9147	T13K14.230	protein BREAST CANCER SUSCEPTIBILITY 1 homolog [Aegilops tauschii subsp. tauschii]	GO:0070531,GO:0031436,GO:0005634,GO:0005886,GO:0046872,GO:0004842,GO:0071480,GO:0006310,GO:0006281,GO:0000724,GO:0045717,GO:0035067,GO:0071158,GO:0035066,GO:0045944,GO:0010332	BRCA1-A complex|BRCA1-BARD1 complex|nucleus|plasma membrane|metal ion binding|ubiquitin-protein transferase activity|cellular response to gamma radiation|DNA recombination|DNA repair|double-strand break repair via homologous recombination|negative regulation of fatty acid biosynthetic process|negative regulation of histone acetylation|positive regulation of cell cycle arrest|positive regulation o…	ko03440	Homologous recombination
TraesCS1D02G332600	96.049	63.6728	128.425	2.01589	1.01141	0.000910092	0.00673384	Up	5.53375	4.99267	4.85943	2.58871	2.60233	2.77446	B1155G07.1	unnamed protein product [Triticum turgidum subsp. durum]	GO:0009507,GO:0051539,GO:0016992,GO:0046872,GO:0009107,GO:0009249	chloroplast|4 iron, 4 sulfur cluster binding|lipoate synthase activity|metal ion binding|lipoate biosynthetic process|protein lipoylation	ko00785	Lipoic acid metabolism
TraesCS1D02G334600	282.154	384.176	180.132	0.469188	-1.09176	2.72e-06	4.75e-05	Down	7.3131	4.45482	6.9621	15.2345	12.7622	13.6169		uncharacterized protein LOC109750774 [Aegilops tauschii subsp. tauschii]
TraesCS1D02G334800	34.2816	16.0701	52.4931	3.26082	1.70523	0.0013002	0.00906153	Up	1.92857	1.38204	2.9569	0.560242	0.819457	0.615585		uncharacterized protein LOC109751501 [Aegilops tauschii subsp. tauschii]
TraesCS1D02G335000	531.558	341.201	721.916	2.1118	1.07847	2.53e-05	0.000329687	Up	30.7054	24.5844	25.1796	8.0982	12.447	19.0469	MUO10.1	formin-like protein 5 [Aegilops tauschii subsp. tauschii]	GO:0009507,GO:0005886,GO:0009506,GO:0005516,GO:0006457	chloroplast|plasma membrane|plasmodesma|calmodulin binding|protein folding
TraesCS1D02G335200	2045.66	1202.99	2888.32	2.39989	1.26297	5.36e-15	5.41e-13	Up	135.717	142.503	142.121	57.9196	51.2824	73.438	F23O10.12	PLASMODESMATA CALLOSE-BINDING PROTEIN 4-like [Aegilops tauschii subsp. tauschii]	GO:0031225,GO:0005886,GO:0009506,GO:0001872,GO:0030247	anchored component of membrane|plasma membrane|plasmodesma|(1->3)-beta-D-glucan binding|polysaccharide binding
TraesCS1D02G335300	39.953	17.3355	62.5706	3.57753	1.83896	0.00142046	0.0097341	Up	5.76114	2.94894	4.01029	0.876643	0.489586	2.28705	MSL3.11	unnamed protein product [Triticum turgidum subsp. durum]	GO:0005634,GO:0003700,GO:0043565,GO:0030154,GO:0048366,GO:0009965,GO:0045962,GO:0006355	nucleus|DNA-binding transcription factor activity|sequence-specific DNA binding|cell differentiation|leaf development|leaf morphogenesis|positive regulation of development, heterochronic|regulation of transcription, DNA-templated
TraesCS1D02G341100	125.982	81.5158	170.447	2.09274	1.06539	0.000154976	0.00155046	Up	2.66028	3.15452	3.38352	1.58962	1.69268	1.31512	T30F21.9	unnamed protein product [Triticum turgidum subsp. durum]	GO:0005618,GO:0005737,GO:0005576,GO:0005773,GO:0003825,GO:0051301,GO:0009793,GO:0009832,GO:0010182,GO:0005992,GO:0005991,GO:0070413	cell wall|cytoplasm|extracellular region|vacuole|alpha,alpha-trehalose-phosphate synthase (UDP-forming) activity|cell division|embryo development ending in seed dormancy|plant-type cell wall biogenesis|sugar mediated signaling pathway|trehalose biosynthetic process|trehalose metabolic process|trehalose metabolism in response to stress	ko00500	Starch and sucrose metabolism
TraesCS1D02G342100	150.85	59.2527	242.447	4.08095	2.02891	3.17e-10	1.41e-08	Up	3.23444	6.52671	4.30646	1.09795	1.06395	1.43705	OsJ_19232	chaperone protein ClpB1 [Aegilops tauschii subsp. tauschii]	GO:0005829,GO:0005634,GO:0005524,GO:0034605,GO:0019538	cytosol|nucleus|ATP binding|cellular response to heat|protein metabolic process
TraesCS1D02G342500	117.051	15.7394	218.362	13.7977	3.78636	0.00097251	0.00711298	Up	12.2	15.5839	17.6475	0.326757	0.143383	2.91452		unnamed protein product [Triticum turgidum subsp. durum]			ko03030,ko03410,ko03420,ko03430,ko03440	DNA replication|Base excision repair|Nucleotide excision repair|Mismatch repair|Homologous recombination
TraesCS1D02G343400	780.086	503.472	1056.7	2.09618	1.06776	8.4e-08	2.21e-06	Up	36.7605	39.5459	34.7351	15.2046	15.9906	24.0023	MRO11.2	BAHD acyltransferase DCR [Aegilops tauschii subsp. tauschii]	GO:0005737,GO:0005829,GO:0016747,GO:0010143,GO:0051179,GO:0090626,GO:0010090	cytoplasm|cytosol|transferase activity, transferring acyl groups other than amino-acyl groups|cutin biosynthetic process|localization|plant epidermis morphogenesis|trichome morphogenesis
TraesCS1D02G344100	35.6933	7.58558	63.801	8.28754	3.05094	1.31e-05	0.000186526	Up	1.1824	2.98328	3.38981	0	0.612308	0.324686	T29J13.150	unnamed protein product [Triticum turgidum subsp. durum]	GO:0005618,GO:0005737,GO:0005576,GO:0045330,GO:0030599,GO:0042545,GO:0045490	cell wall|cytoplasm|extracellular region|aspartyl esterase activity|pectinesterase activity|cell wall modification|pectin catabolic process	ko00040	Pentose and glucuronate interconversions
TraesCS1D02G344200	59.1829	37.6152	80.7505	2.15523	1.10784	0.00810028	0.0389675	Up	3.44149	4.45288	3.80806	2.73613	1.20063	1.76848		protein IQ-DOMAIN 14-like [Aegilops tauschii subsp. tauschii]
TraesCS1D02G349400	26.0132	4.27212	47.7543	11.1603	3.4803	3.36e-07	7.61e-06	Up	1.92491	1.15927	2.29341	0.13217	0.231987	0.136683	ZEAMMB73_Zm00001d013295	unnamed protein product [Triticum turgidum subsp. durum]	GO:0009535,GO:0098572,GO:0048564	chloroplast thylakoid membrane|stromal side of plastid thylakoid membrane|photosystem I assembly
TraesCS1D02G350000	174.845	108.79	240.9	2.20958	1.14377	2.16e-05	0.000287886	Up	8.43835	7.7859	8.18042	3.62035	2.89793	4.96797	RhGT1	anthocyanidin 5,3-O-glucosyltransferase-like isoform X2 [Aegilops tauschii subsp. tauschii]
TraesCS1D02G350700	31.6031	16.2836	46.9225	2.85665	1.51432	0.00510081	0.0270933	Up	3.11274	3.58816	3.94041	0.712432	1.40678	1.72678		pescadillo homolog [Aegilops tauschii subsp. tauschii]
TraesCS1D02G350900	156.77	101.273	212.268	2.0964	1.06791	0.00114796	0.00818593	Up	19.7862	9.23081	18.5659	8.94555	5.46471	9.18301	F27C12.2	early nodulin-like protein 1 [Aegilops tauschii subsp. tauschii]	GO:0031225,GO:0046658,GO:0005886,GO:0009506,GO:0009055	anchored component of membrane|anchored component of plasma membrane|plasma membrane|plasmodesma|electron transfer activity
TraesCS1D02G351200	59.5927	33.6612	85.5242	2.52578	1.33673	0.00283668	0.0169705	Up	1.33673	2.09526	1.7936	0.33654	0.991535	0.820363		zinc finger protein 346-like [Aegilops tauschii subsp. tauschii]
TraesCS1D02G351800	428.024	712.876	143.172	0.200816	-2.31605	2e-23	6e-21	Down	4.57583	3.54452	5.82488	22.8498	30.3309	19.2019	MIE1.18	cytochrome P450 [Triticum aestivum]	GO:0016021,GO:0020037,GO:0005506,GO:0004497,GO:0016705	integral component of membrane|heme binding|iron ion binding|monooxygenase activity|oxidoreductase activity, acting on paired donors, with incorporation or reduction of molecular oxygen
TraesCS1D02G353700	350.355	186.167	514.542	2.76042	1.46489	5.81e-07	1.24e-05	Up	27.5948	19.2616	28.1548	9.54117	5.01403	13.6484	F7D19.20	protein TOO MANY MOUTHS-like [Aegilops tauschii subsp. tauschii]	GO:0031225,GO:0016021,GO:0009505,GO:0005886	anchored component of membrane|integral component of membrane|plant-type cell wall|plasma membrane
TraesCS1D02G356000	15.4007	24.8627	5.93874	0.237565	-2.07361	0.0111861	0.0499817	Down	0.0920329	0.381056	0.402054	0.810968	2.03347	0.988423		uncharacterized protein LOC109735675 isoform X2 [Aegilops tauschii subsp. tauschii]
TraesCS1D02G356800	66.099	34.8638	97.3342	2.76968	1.46972	0.00562034	0.0292393	Up	5.91341	7.03265	6.66442	0.395952	2.91893	3.99237	Os05g0533500	probable serine acetyltransferase 5 [Aegilops tauschii subsp. tauschii]	GO:0005829,GO:0009001,GO:0006535	cytosol|serine O-acetyltransferase activity|cysteine biosynthetic process from serine	ko00270,ko00920	Cysteine and methionine metabolism|Sulfur metabolism
TraesCS1D02G357000	74.1683	101.364	46.973	0.463346	-1.10984	0.00151871	0.0102807	Down	0.789516	1.05642	1.05155	2.44828	1.99972	2.08693	MCK7.4	glycerophosphodiester phosphodiesterase GDPDL7-like [Aegilops tauschii subsp. tauschii]	GO:0031225,GO:0048046,GO:0008889,GO:0006071,GO:0006629	anchored component of membrane|apoplast|glycerophosphodiester phosphodiesterase activity|glycerol metabolic process|lipid metabolic process
TraesCS1D02G357200	199.668	98.8496	300.487	3.02556	1.5972	3.5e-08	1e-06	Up	23.4436	30.0566	25.6039	6.10935	8.17874	12.8501		uncharacterized protein LOC109787540 [Aegilops tauschii subsp. tauschii]			ko00190	Oxidative phosphorylation
TraesCS1D02G357400	78.6454	52.3136	104.977	2.01516	1.01089	0.00692121	0.0344831	Up	2.5313	2.41055	3.59391	2.10305	1.17451	1.16158	F2K15.100	pentatricopeptide repeat-containing protein At3g49240-like [Aegilops tauschii subsp. tauschii]
TraesCS1D02G357600	50.8155	19.8328	81.7982	4.0878	2.03132	9.35e-06	0.000139395	Up	3.35722	5.06783	3.76843	0.645659	1.03025	1.41129		uncharacterized protein LOC109748692 [Aegilops tauschii subsp. tauschii]
TraesCS1D02G361300	52.4616	77.0279	27.8953	0.362639	-1.4634	0.00160462	0.0107628	Down	2.83987	1.17583	3.27879	7.45618	8.42602	5.07012		uncharacterized protein LOC109745142 isoform X3 [Aegilops tauschii subsp. tauschii]
TraesCS1D02G364200	1107.05	732.448	1481.66	2.02083	1.01495	4.9e-06	7.98e-05	Up	135.387	110.736	116.588	42.9672	56.2674	87.4525		unnamed protein product [Triticum turgidum subsp. durum]	GO:0000786,GO:0005634,GO:0003677,GO:0046982	nucleosome|nucleus|DNA binding|protein heterodimerization activity
TraesCS1D02G364400	770.962	466.468	1075.46	2.30194	1.20285	1.48e-05	0.000207452	Up	93.2037	99.7648	87.5555	22.7679	36.6324	67.2953	SlH4	hypothetical protein Ahy_B04g069232 isoform C [Arachis hypogaea]	GO:0000786,GO:0005634,GO:0003677,GO:0046982,GO:0006334	nucleosome|nucleus|DNA binding|protein heterodimerization activity|nucleosome assembly
TraesCS1D02G364600	2612.57	1622.03	3603.12	2.22045	1.15085	2.02e-08	6.15e-07	Up	328.945	271.912	267.512	111.52	106.429	189.293		PREDICTED: uncharacterized protein LOC105775145 [Gossypium raimondii]	GO:0000786,GO:0005634,GO:0003677,GO:0046982	nucleosome|nucleus|DNA binding|protein heterodimerization activity
TraesCS1D02G365100	29.6908	7.98461	51.3969	6.36677	2.67056	1.25e-05	0.000178658	Up	2.0511	1.73709	1.3237	0.234724	0.137331	0.455136	B1011A07.26	endoglucanase 3 [Aegilops tauschii subsp. tauschii]	GO:0005576,GO:0008810,GO:0071555,GO:0030245	extracellular region|cellulase activity|cell wall organization|cellulose catabolic process	ko00500	Starch and sucrose metabolism
TraesCS1D02G365800	361.016	237.96	484.073	2.03612	1.02582	2.58e-07	6e-06	Up	15.0605	13.9393	13.6268	7.43806	8.37976	6.09104	MCP4.9	chaperonin CPN60-like 2, mitochondrial [Aegilops tauschii subsp. tauschii]	GO:0005829,GO:0005739,GO:0005774,GO:0005524,GO:0051082,GO:0006458,GO:0007005,GO:0045041,GO:0042026,GO:0046686	cytosol|mitochondrion|vacuolar membrane|ATP binding|unfolded protein binding|'de novo' protein folding|mitochondrion organization|protein import into mitochondrial intermembrane space|protein refolding|response to cadmium ion	ko03018	RNA degradation
TraesCS1D02G366400	2473.92	1590.04	3357.8	2.1107	1.07772	5.85e-07	1.24e-05	Up	553.858	496.402	511.395	187.225	209.676	373.022		core histone H2A/H2B/H3/H4 [Medicago truncatula]	GO:0000786,GO:0005634,GO:0003677,GO:0046982	nucleosome|nucleus|DNA binding|protein heterodimerization activity
TraesCS1D02G366600	975.703	499.802	1451.6	2.90025	1.53618	6.1e-10	2.56e-08	Up	122.613	109.482	121.067	29.8953	31.0143	65.5611		hypothetical protein EJB05_56869, partial [Eragrostis curvula]	GO:0000786,GO:0005634,GO:0003677,GO:0046982	nucleosome|nucleus|DNA binding|protein heterodimerization activity
TraesCS1D02G367200	60.0917	33.4942	86.6893	2.60342	1.38041	0.000773482	0.00590402	Up	2.1839	2.98512	2.59919	1.44506	0.989812	0.710753	T2J13.130	uncharacterized protein LOC109746209 [Aegilops tauschii subsp. tauschii]
TraesCS1D02G367400	26.2699	3.0031	49.5368	16.637	4.05632	1.07e-07	2.75e-06	Up	3.50808	4.60389	1.77883	0.315431	0.0692062	0.244652	OJ1362_G11.10	probable cytokinin riboside 5'-monophosphate phosphoribohydrolase LOGL7 [Aegilops tauschii subsp. tauschii]	GO:0005829,GO:0005634,GO:0016799,GO:0009691	cytosol|nucleus|hydrolase activity, hydrolyzing N-glycosyl compounds|cytokinin biosynthetic process
TraesCS1D02G367700	12.4005	0.295426	24.5056	68.9536	6.10755	2.16e-05	0.000287783	Up	1.1144	1.08361	0.442578	0	0	0.0329712	OJ1362_G11.11	transcription factor bHLH87-like [Aegilops tauschii subsp. tauschii]	GO:0005634,GO:0046983,GO:0048586,GO:0048587,GO:0006355	nucleus|protein dimerization activity|regulation of long-day photoperiodism, flowering|regulation of short-day photoperiodism, flowering|regulation of transcription, DNA-templated
TraesCS1D02G370900	12.9509	3.39354	22.5082	6.47059	2.6939	0.00348929	0.0200633	Up	2.65055	1.14317	1.5278	0.0926821	0.162677	0.575083	F13K9.4	probable methyltransferase At1g27930 [Aegilops tauschii subsp. tauschii]	GO:0005768,GO:0005794,GO:0000139,GO:0016021,GO:0005802,GO:0008168,GO:0009834,GO:0045492,GO:0045491	endosome|Golgi apparatus|Golgi membrane|integral component of membrane|trans-Golgi network|methyltransferase activity|plant-type secondary cell wall biogenesis|xylan biosynthetic process|xylan metabolic process
TraesCS1D02G372200	102.393	158.704	46.0827	0.29053	-1.78324	1.29e-06	2.48e-05	Down	0.736531	1.41266	1.04099	4.99029	4.06841	2.4746	F3K23.28	unnamed protein product [Triticum turgidum subsp. durum]	GO:0000139,GO:0005886,GO:0015031	Golgi membrane|plasma membrane|protein transport
TraesCS1D02G374000	253.618	161.586	345.65	2.13815	1.09636	2e-07	4.75e-06	Up	25.5589	23.7753	26.202	12.4406	11.2945	13.1094	SPAC23C4.09c	DNA-binding protein [Hordeum vulgare]	GO:0005737,GO:0005829,GO:0005634,GO:0003690	cytoplasm|cytosol|nucleus|double-stranded DNA binding
TraesCS1D02G375100	4.48818	0	8.97636	49.2104	5.62089	0.00278588	0.0167406	Up	0.69059	0.663775	0.0538732	0	0	0	CAB3C	unnamed protein product [Triticum turgidum subsp. durum]	GO:0009941,GO:0009535,GO:0016021,GO:0009522,GO:0009523,GO:0010287,GO:0016168,GO:0046872,GO:0009768,GO:0018298,GO:0009416	chloroplast envelope|chloroplast thylakoid membrane|integral component of membrane|photosystem I|photosystem II|plastoglobule|chlorophyll binding|metal ion binding|photosynthesis, light harvesting in photosystem I|protein-chromophore linkage|response to light stimulus	ko00196	Photosynthesis - antenna proteins
TraesCS1D02G375300	113.38	73.3815	153.379	2.09529	1.06715	0.000832276	0.00626223	Up	3.42044	3.38847	3.50644	2.29814	1.13594	1.721	F21E10.12	glutamate--tRNA ligase, cytoplasmic-like isoform X1 [Aegilops tauschii subsp. tauschii]	GO:0005829,GO:0017102,GO:0005739,GO:0005524,GO:0004818,GO:0004819,GO:0006425,GO:0006424	cytosol|methionyl glutamyl tRNA synthetase complex|mitochondrion|ATP binding|glutamate-tRNA ligase activity|glutamine-tRNA ligase activity|glutaminyl-tRNA aminoacylation|glutamyl-tRNA aminoacylation	ko00860,ko00970	Porphyrin and chlorophyll metabolism|Aminoacyl-tRNA biosynthesis
TraesCS1D02G375700	276.036	46.4558	505.616	10.9144	3.44817	1.61e-43	2.13e-40	Up	14.7769	11.5951	16.6302	1.43344	1.55056	1.13765	T1N15.22/T1N15.23	phosphomethylethanolamine N-methyltransferase-like [Aegilops tauschii subsp. tauschii]	GO:0005737,GO:0000234,GO:0052667,GO:0006656	cytoplasm|phosphoethanolamine N-methyltransferase activity|phosphomethylethanolamine N-methyltransferase activity|phosphatidylcholine biosynthetic process	ko00564	Glycerophospholipid metabolism
TraesCS1D02G376300	95.847	13.0222	178.672	13.664	3.7723	1.35e-13	1.1e-11	Up	12.1766	2.57906	8.38298	0.354115	0.887929	0.510076	ADH3	alcohol dehydrogenase 3 [Aegilops tauschii subsp. tauschii]	GO:0005737,GO:0004022,GO:0008270	cytoplasm|alcohol dehydrogenase (NAD) activity|zinc ion binding	ko00010,ko00071,ko00350,ko00592	Glycolysis / Gluconeogenesis|Fatty acid degradation|Tyrosine metabolism|alpha-Linolenic acid metabolism
TraesCS1D02G379000	607.215	865.066	349.364	0.404209	-1.30682	2.64e-12	1.72e-10	Down	10.5613	7.7728	8.80958	27.0468	22.8802	20.2683	SPBC115.02c	lactation elevated protein 1-like [Aegilops tauschii subsp. tauschii]	GO:0005737,GO:0005739,GO:0005524,GO:0016887,GO:0016558,GO:0006515,GO:0051603	cytoplasm|mitochondrion|ATP binding|ATPase activity|protein import into peroxisome matrix|protein quality control for misfolded or incompletely synthesized proteins|proteolysis involved in cellular protein catabolic process
TraesCS1D02G381700	12.4209	0.295426	24.5464	68.9906	6.10833	2.31e-05	0.000305418	Up	0.511762	1.44792	0.707964	0	0	0.0333107	MSN2.14	ATP-dependent DNA helicase DDM1-like [Aegilops tauschii subsp. tauschii]	GO:0000786,GO:0005634,GO:0005524,GO:0004003,GO:0016887,GO:0003677,GO:0009294,GO:0006344,GO:0006346,GO:0090241,GO:0051574,GO:0044030,GO:0006349,GO:0032197	nucleosome|nucleus|ATP binding|ATP-dependent DNA helicase activity|ATPase activity|DNA binding|DNA mediated transformation|maintenance of chromatin silencing|methylation-dependent chromatin silencing|negative regulation of histone H4 acetylation|positive regulation of histone H3-K9 methylation|regulation of DNA methylation|regulation of gene expression by genetic imprinting|transposition, RNA-med…
TraesCS1D02G383300	155.9	84.2946	227.505	2.69328	1.42936	5.77e-08	1.57e-06	Up	8.02448	8.85215	10.6154	3.13	3.70417	3.78862	OSJNBa0090O10.3	thymidine kinase-like [Aegilops tauschii subsp. tauschii]	GO:0005524,GO:0046872,GO:0004797,GO:0071897,GO:0006259,GO:0046104	ATP binding|metal ion binding|thymidine kinase activity|DNA biosynthetic process|DNA metabolic process|thymidine metabolic process	ko00240	Pyrimidine metabolism
TraesCS1D02G385300	3.41783	0	6.83566	37.4365	5.22637	0.0100547	0.0459282	Up	0.15276	0.474368	0.0333672	0	0	0	UGT84A13	cinnamate beta-D-glucosyltransferase-like [Aegilops tauschii subsp. tauschii]	GO:0047913	gallate 1-beta-glucosyltransferase activity
TraesCS1D02G385500	24.6959	9.81145	39.5804	3.98418	1.99428	0.00137755	0.00949965	Up	1.58665	1.24962	1.5445	0.217098	0.304844	0.606182		uncharacterized protein LOC109761597 [Aegilops tauschii subsp. tauschii]
TraesCS1D02G386000	24.6264	7.74712	41.5057	5.24499	2.39094	0.00678577	0.0339741	Up	1.07179	2.73392	1.25416	0	0.0845755	0.896952	F28L1.13	BTB/POZ and MATH domain-containing protein 2-like [Aegilops tauschii subsp. tauschii]	GO:0005634,GO:0071472,GO:0042631,GO:0016567,GO:0006970	nucleus|cellular response to salt stress|cellular response to water deprivation|protein ubiquitination|response to osmotic stress
TraesCS1D02G387600	40.1065	58.047	22.1659	0.382629	-1.38598	0.00550217	0.0287808	Down	0.464879	0.28872	0.18858	0.718957	1.07117	0.791059	PIKS-2	uncharacterized protein LOC109787185 [Aegilops tauschii subsp. tauschii]	GO:0043531,GO:0005524,GO:0006952	ADP binding|ATP binding|defense response
TraesCS1D02G388000	180.39	109.331	251.45	2.29941	1.20126	2.41e-06	4.3e-05	Up	23.201	20.7113	18.7916	10.0946	7.65497	10.718	F16F17.110	Histone chaperone ASF1B [Triticum urartu]	GO:0005737,GO:0005634,GO:0051301,GO:0006333,GO:0009294,GO:0000724,GO:0031567,GO:0008361,GO:0010091	cytoplasm|nucleus|cell division|chromatin assembly or disassembly|DNA mediated transformation|double-strand break repair via homologous recombination|mitotic cell size control checkpoint|regulation of cell size|trichome branching
TraesCS1D02G388600	49.0309	71.8691	26.1927	0.363297	-1.46078	0.00203678	0.0130166	Down	0.577668	0.541001	1.20171	1.97377	1.70181	2.92747	F9L1.9	unnamed protein product [Triticum turgidum subsp. durum]	GO:0016021,GO:0015297,GO:0015238,GO:0006855	integral component of membrane|antiporter activity|drug transmembrane transporter activity|drug transmembrane transport
TraesCS1D02G391600	155.598	90.342	220.853	2.43793	1.28566	0.000311984	0.00277965	Up	38.8786	44.796	40.732	7.9723	28.375	16.8326	F10K1.22	60S ribosomal protein L35a-1-like [Aegilops tauschii subsp. tauschii]	GO:0005829,GO:0022625,GO:0003735,GO:0002181,GO:0042273	cytosol|cytosolic large ribosomal subunit|structural constituent of ribosome|cytoplasmic translation|ribosomal large subunit biogenesis	ko03010	Ribosome
TraesCS1D02G392300	65.2805	88.2622	42.2988	0.480651	-1.05694	0.00670512	0.0336787	Down	1.92272	1.26962	1.30338	4.21474	2.67346	2.91297		uncharacterized protein LOC109750861 [Aegilops tauschii subsp. tauschii]
TraesCS1D02G394100	33.218	49.1395	17.2964	0.351077	-1.51014	0.00336742	0.0195088	Down	0.5596	0.951618	0.698474	1.86172	2.20792	2.49768	T17H7.15	probable purine permease 4 [Aegilops tauschii subsp. tauschii]	GO:0016021,GO:0016020,GO:0005345,GO:0006863	integral component of membrane|membrane|purine nucleobase transmembrane transporter activity|purine nucleobase transport
TraesCS1D02G396100	12.8143	22.6354	2.99313	0.131807	-2.9235	0.00681573	0.0340885	Down	0	0.106986	0.141102	1.26856	0.599468	0.100914	OsI_35105	unnamed protein product [Triticum turgidum subsp. durum]	GO:0005829,GO:0005524,GO:0016301,GO:0000287,GO:0030955,GO:0004743	cytosol|ATP binding|kinase activity|magnesium ion binding|potassium ion binding|pyruvate kinase activity	ko00010,ko00230,ko00620	Glycolysis / Gluconeogenesis|Purine metabolism|Pyruvate metabolism
TraesCS1D02G396600	725.626	356.481	1094.77	3.06907	1.6178	0.00207165	0.0131961	Up	101.263	85.9263	93.8086	16.4253	23.5238	55.1008		unnamed protein product [Triticum turgidum subsp. durum]	GO:0000786,GO:0005634,GO:0003677,GO:0046982	nucleosome|nucleus|DNA binding|protein heterodimerization activity
TraesCS1D02G396700	19.5491	33.0043	6.09391	0.184967	-2.43466	0.00107152	0.00771377	Down	0.314875	0.195558	0.103167	0.554918	1.56536	1.35269		unnamed protein product [Triticum turgidum subsp. durum]
TraesCS1D02G398200	196.562	276.165	116.96	0.424017	-1.23781	1.36e-05	0.000192515	Down	1.86454	1.21895	2.18946	5.25896	4.61531	3.10709	177O13.40	disease resistance protein RGA2-like isoform X3 [Aegilops tauschii subsp. tauschii]	GO:0043531,GO:0005524,GO:0006952	ADP binding|ATP binding|defense response
TraesCS1D02G398600	60.636	92.3877	28.8843	0.313938	-1.67145	0.00012455	0.00128849	Down	1.81521	0.861181	0.826033	4.61765	4.17783	2.91689	MEB5.2	unnamed protein product [Triticum turgidum subsp. durum]	GO:0009507,GO:0010193,GO:0010224,GO:0009611	chloroplast|response to ozone|response to UV-B|response to wounding
TraesCS1D02G400100	52.9931	14.8106	91.1756	6.14938	2.62044	1.2e-08	3.78e-07	Up	4.83733	8.15451	7.16988	0.956891	1.52687	0.944588	PSAH	photosystem I reaction center subunit VI, chloroplastic [Aegilops tauschii subsp. tauschii]	GO:0009535,GO:0016021,GO:0009538,GO:0015979	chloroplast thylakoid membrane|integral component of membrane|photosystem I reaction center|photosynthesis	ko00195	Photosynthesis
TraesCS1D02G402700	28.5312	12.7847	44.2776	3.41988	1.77394	0.00849119	0.0404509	Up	1.70846	1.93295	1.99607	0.050015	0.790085	0.853429		uncharacterized protein LOC109766636 [Aegilops tauschii subsp. tauschii]
TraesCS1D02G403500	320.663	167.364	473.963	2.8328	1.50223	2.27e-11	1.25e-09	Up	14.6794	20.5262	20.6528	6.80793	7.92563	5.89096	SPCC830.07c	dnaJ homolog subfamily B member 4-like [Aegilops tauschii subsp. tauschii]	GO:0005829,GO:0005634,GO:0051087,GO:0030544,GO:0051082,GO:0051085,GO:0002183,GO:0006413	cytosol|nucleus|chaperone binding|Hsp70 protein binding|unfolded protein binding|chaperone cofactor-dependent protein refolding|cytoplasmic translational initiation|translational initiation
TraesCS1D02G404200	45.6226	72.7554	18.4897	0.253903	-1.97765	0.000103494	0.00109859	Down	1.32527	0.596435	1.51032	2.90135	6.68392	4.44439		uncharacterized protein LOC109743611 [Aegilops tauschii subsp. tauschii]
TraesCS1D02G404800	66.2739	92.6628	39.885	0.430884	-1.21463	0.00660788	0.0332788	Down	3.22193	1.17707	3.72581	8.2707	4.53653	6.78494	OSJNBb0063G05.32	monothiol glutaredoxin-S9-like [Aegilops tauschii subsp. tauschii]	GO:0005737,GO:0005634,GO:0051537,GO:0009055,GO:0046872,GO:0015035,GO:0045454	cytoplasm|nucleus|2 iron, 2 sulfur cluster binding|electron transfer activity|metal ion binding|protein disulfide oxidoreductase activity|cell redox homeostasis
TraesCS1D02G404900	131.495	177.887	85.1031	0.479718	-1.05974	0.00169637	0.011239	Down	3.16605	3.0251	2.09462	8.92899	5.04474	4.19093		uncharacterized protein LOC109771531 [Aegilops tauschii subsp. tauschii]
TraesCS1D02G405400	636.256	346.57	925.941	2.66627	1.41482	1.27e-09	4.99e-08	Up	87.0496	111.441	111.868	27.3949	38.6059	55.0604	RPS27A1	ubiquitin-40S ribosomal protein S27a-like [Aegilops tauschii subsp. tauschii]	GO:0005634,GO:0005840,GO:0046872,GO:0003735,GO:0006412	nucleus|ribosome|metal ion binding|structural constituent of ribosome|translation
TraesCS1D02G405900	93.2284	58.87	127.587	2.16924	1.11719	0.00760046	0.0371248	Up	7.0783	8.8031	5.65368	4.72112	1.3422	4.33222	MAE1.9	ras-related protein RABA1f-like [Aegilops tauschii subsp. tauschii]	GO:0005768,GO:0005886,GO:0005525,GO:0003924,GO:0006886,GO:0032482	endosome|plasma membrane|GTP binding|GTPase activity|intracellular protein transport|Rab protein signal transduction
TraesCS1D02G406000	35.0359	16.2764	53.7953	3.28135	1.71429	0.00297955	0.0176439	Up	14.1563	20.577	17.1056	4.929	1.99649	9.41044	MAE1.9	ras-related protein RABA1f-like [Aegilops tauschii subsp. tauschii]	GO:0005768,GO:0005886,GO:0005525,GO:0003924,GO:0006886,GO:0032482	endosome|plasma membrane|GTP binding|GTPase activity|intracellular protein transport|Rab protein signal transduction
TraesCS1D02G406800	81.2786	115.78	46.7776	0.404326	-1.30641	0.00106742	0.00769143	Down	2.51019	2.47259	1.06123	5.45333	3.89134	6.32474		uncharacterized protein LOC109754720 [Aegilops tauschii subsp. tauschii]
TraesCS1D02G410000	54.2705	21.8546	86.6863	3.9533	1.98306	1.83e-06	3.37e-05	Up	14.5412	18.8623	17.6904	4.17069	4.06693	5.21169	OJ1155_H10.30	uncharacterized protein LOC109782133 isoform X1 [Aegilops tauschii subsp. tauschii]	GO:0005737,GO:0005829,GO:0005634,GO:0009927,GO:0043424,GO:0009736,GO:0000160,GO:0080038	cytoplasm|cytosol|nucleus|histidine phosphotransfer kinase activity|protein histidine kinase binding|cytokinin-activated signaling pathway|phosphorelay signal transduction system|positive regulation of cytokinin-activated signaling pathway
TraesCS1D02G410200	149.75	77.8636	221.637	2.83859	1.50518	5.15e-07	1.11e-05	Up	7.22982	9.99012	7.29154	2.78691	2.29296	3.91783	OsI_032456	unnamed protein product [Triticum turgidum subsp. durum]	GO:0047918,GO:0051287,GO:0019853	GDP-mannose 3,5-epimerase activity|NAD binding|L-ascorbic acid biosynthetic process	ko00053,ko00520	Ascorbate and aldarate metabolism|Amino sugar and nucleotide sugar metabolism
TraesCS1D02G410700	15.862	1.3138	30.4101	23.065	4.52763	2.12e-05	0.00028383	Up	2.02733	2.38996	1.04557	0	0.248855	0		hypothetical protein D1007_43300 [Hordeum vulgare]
TraesCS1D02G411300	30.422	0.373237	60.4707	170.042	7.40975	7.99e-09	2.62e-07	Up	3.01009	2.77498	3.33882	0.0592054	0	0	WHAB1.6	chlorophyll a-b binding protein of LHCII type 1-like [Aegilops tauschii subsp. tauschii]	GO:0009535,GO:0016021,GO:0009522,GO:0009523,GO:0016168,GO:0046872,GO:0009765,GO:0018298	chloroplast thylakoid membrane|integral component of membrane|photosystem I|photosystem II|chlorophyll binding|metal ion binding|photosynthesis, light harvesting|protein-chromophore linkage	ko00196	Photosynthesis - antenna proteins
TraesCS1D02G416900	369.904	211.415	528.394	2.50068	1.32232	1.04e-07	2.68e-06	Up	8.97876	6.11238	6.51884	2.68116	4.11425	2.24142	N0636	protein timeless homolog isoform X1 [Aegilops tauschii subsp. tauschii]	GO:0005829,GO:0000790,GO:0000228,GO:0043596,GO:0005634,GO:0031298,GO:0003677,GO:0006281,GO:0006260,GO:0000076,GO:0043570,GO:0051321,GO:0007064,GO:0043111,GO:0048478	cytosol|nuclear chromatin|nuclear chromosome|nuclear replication fork|nucleus|replication fork protection complex|DNA binding|DNA repair|DNA replication|DNA replication checkpoint|maintenance of DNA repeat elements|meiotic cell cycle|mitotic sister chromatid cohesion|replication fork arrest|replication fork protection
TraesCS1D02G419400	1038.17	428.669	1647.67	3.84128	1.94159	1.05e-27	4.43e-25	Up	42.0508	42.4043	37.3051	9.09353	13.5899	10.4331	SPAC10F6.03c	unnamed protein product [Triticum turgidum subsp. durum]	GO:0005737,GO:0005829,GO:0005524,GO:0003883,GO:0044210,GO:0006207,GO:0006541	cytoplasm|cytosol|ATP binding|CTP synthase activity|'de novo' CTP biosynthetic process|'de novo' pyrimidine nucleobase biosynthetic process|glutamine metabolic process	ko00240	Pyrimidine metabolism
TraesCS1D02G419900	138.241	86.1843	190.298	2.20549	1.1411	2.48e-05	0.000324596	Up	4.98858	4.38527	5.94107	2.30361	2.354	2.56992	T5M7.14	protein CHUP1, chloroplastic-like [Aegilops tauschii subsp. tauschii]	GO:0009507,GO:0009707,GO:0009902	chloroplast|chloroplast outer membrane|chloroplast relocation
TraesCS1D02G420500	945.755	602.828	1288.68	2.13596	1.09489	1.25e-11	7.22e-10	Up	58.4857	54.6213	56.7778	25.214	25.7176	31.9647	F12M16.14	malate dehydrogenase 1, mitochondrial-like [Aegilops tauschii subsp. tauschii]	GO:0048046,GO:0005618,GO:0009507,GO:0005759,GO:0005739,GO:0005507,GO:0030060,GO:0005975,GO:0042742,GO:0006108,GO:0046686,GO:0009409,GO:0009651,GO:0006099	apoplast|cell wall|chloroplast|mitochondrial matrix|mitochondrion|copper ion binding|L-malate dehydrogenase activity|carbohydrate metabolic process|defense response to bacterium|malate metabolic process|response to cadmium ion|response to cold|response to salt stress|tricarboxylic acid cycle	ko00020,ko00270,ko00620,ko00630,ko00710	Citrate cycle (TCA cycle)|Cysteine and methionine metabolism|Pyruvate metabolism|Glyoxylate and dicarboxylate metabolism|Carbon fixation in photosynthetic organisms
TraesCS1D02G423200	37.5171	3.1257	71.9084	23.7754	4.5714	3.14e-10	1.39e-08	Up	1.92627	4.42645	2.48245	0.290979	0	0.112843	T32G6.18	protein MIZU-KUSSEI 1-like [Aegilops tauschii subsp. tauschii]	GO:0032541,GO:0005737,GO:0005783,GO:0005789,GO:0016020,GO:0009658,GO:0010274	cortical endoplasmic reticulum|cytoplasm|endoplasmic reticulum|endoplasmic reticulum membrane|membrane|chloroplast organization|hydrotropism
TraesCS1D02G427500	64.6428	41.2589	88.0267	2.14222	1.0991	0.00355818	0.0203729	Up	2.08612	1.80318	2.1844	1.21827	1.02165	0.734926	NFIA_071590	ATP-dependent DNA helicase DDX11 [Aegilops tauschii subsp. tauschii]	GO:0005634,GO:0005524,GO:0004003,GO:0003677,GO:0007049,GO:0006139	nucleus|ATP binding|ATP-dependent DNA helicase activity|DNA binding|cell cycle|nucleobase-containing compound metabolic process
TraesCS1D02G428200	81.8979	6.23876	157.557	24.3988	4.60874	1.11e-20	2.34e-18	Up	12.9325	10.3268	14.1242	0	0.816411	0.721526	LHBC	chlorophyll a-b binding protein of LHCII type III, chloroplastic [Aegilops tauschii subsp. tauschii]	GO:0009535,GO:0016021,GO:0009522,GO:0009523,GO:0016168,GO:0046872,GO:0009765,GO:0018298	chloroplast thylakoid membrane|integral component of membrane|photosystem I|photosystem II|chlorophyll binding|metal ion binding|photosynthesis, light harvesting|protein-chromophore linkage	ko00196	Photosynthesis - antenna proteins
TraesCS1D02G430200	47.8429	18.9619	76.7238	3.99292	1.99745	0.000204307	0.001953	Up	17.0077	21.0343	16.1626	1.94632	2.92819	9.05755	MBK23.22.1	mitochondrial import receptor subunit TOM7-1-like [Aegilops tauschii subsp. tauschii]	GO:0016021,GO:0005742,GO:0030150	integral component of membrane|mitochondrial outer membrane translocase complex|protein import into mitochondrial matrix
TraesCS1D02G432000	20.9149	6.48396	35.3459	5.41314	2.43647	0.000371374	0.00321784	Up	1.27762	1.41693	2.49169	0.229755	0.403271	0.356402		probable membrane-associated kinase regulator 2 [Aegilops tauschii subsp. tauschii]
TraesCS1D02G436200	12.0825	2.71718	21.4479	7.98893	2.998	0.00363506	0.0207426	Up	2.19835	0.700163	0.984994	0.141914	0.373635	0		uncharacterized protein LOC109762108 [Aegilops tauschii subsp. tauschii]
TraesCS1D02G441900	63.4163	31.182	95.6505	3.0526	1.61004	0.000589178	0.00472968	Up	1.55882	0.867496	2.7459	0.443092	0.499965	0.801891	F13M7.15	uncharacterized protein LOC109747281 [Aegilops tauschii subsp. tauschii]	GO:0009507,GO:0000502,GO:0004197,GO:0004843,GO:0008270,GO:0016579,GO:0006511	chloroplast|proteasome complex|cysteine-type endopeptidase activity|thiol-dependent ubiquitin-specific protease activity|zinc ion binding|protein deubiquitination|ubiquitin-dependent protein catabolic process
TraesCS1D02G442300	35.5671	17.4115	53.7227	3.0984	1.63152	0.00127133	0.00889516	Up	3.74032	3.44145	4.76581	1.48227	1.68346	0.879155	F14G9.13	CST complex subunit TEN1-like [Aegilops tauschii subsp. tauschii]	GO:0000781,GO:1990879,GO:0044183,GO:0003697,GO:0010521,GO:0042162,GO:0032211,GO:0009408,GO:0048367,GO:0019827,GO:0000723	chromosome, telomeric region|CST complex|protein binding involved in protein folding|single-stranded DNA binding|telomerase inhibitor activity|telomeric DNA binding|negative regulation of telomere maintenance via telomerase|response to heat|shoot system development|stem cell population maintenance|telomere maintenance
TraesCS1D02G442400	1144.36	711.482	1577.23	2.21459	1.14704	2.2e-09	8.12e-08	Up	88.8464	96.3004	82.5014	33.499	38.3008	54.19	RggA	RGG repeats nuclear RNA binding protein A-like [Aegilops tauschii subsp. tauschii]	GO:0005634,GO:0048471,GO:0003723,GO:0009416	nucleus|perinuclear region of cytoplasm|RNA binding|response to light stimulus
TraesCS1D02G445200	279.971	398.878	161.064	0.404172	-1.30696	1.59e-09	6.11e-08	Down	4.70294	4.50554	3.6883	11.9033	11.773	9.74523		SAB [Triticum aestivum]
TraesCS1D02G445400	142.672	203.227	82.1161	0.404501	-1.30579	9.66e-06	0.000143246	Down	0.776901	0.952313	0.960133	2.84385	2.49579	1.62685	RGA5	Disease resistance protein RPP13 [Triticum urartu]	GO:0005737,GO:0043531,GO:0005524,GO:0043621,GO:0009870,GO:0042742,GO:0060548,GO:0009626	cytoplasm|ADP binding|ATP binding|protein self-association|defense response signaling pathway, resistance gene-dependent|defense response to bacterium|negative regulation of cell death|plant-type hypersensitive response
TraesCS1D02G446300	63.4326	35.645	91.2202	2.54994	1.35046	0.000516018	0.00424413	Up	29.8187	26.6291	29.0543	10.6721	8.71999	15.4131		hypothetical protein TRIUR3_32662 [Triticum urartu]
TraesCS1D02G449000	61.1603	82.8382	39.4824	0.476833	-1.06844	0.00723803	0.0357102	Down	1.72715	1.08669	1.47945	2.6431	4.04061	2.71131		uncharacterized protein LOC109782189 [Aegilops tauschii subsp. tauschii]
TraesCS1D02G452900	176.567	239.746	113.388	0.473018	-1.08003	2.21e-05	0.000293935	Down	7.24086	5.31147	8.21943	16.1485	14.235	15.3639		uncharacterized protein LOC109754663 [Aegilops tauschii subsp. tauschii]
TraesCS1D02G454400	3601.27	2127.78	5074.76	2.38459	1.25374	8.62e-19	1.47e-16	Up	199.884	244.954	212.82	89.5977	99.7882	98.8635	HD2B	Histone deacetylase HDT1 [Triticum urartu]	GO:0005730,GO:0016787,GO:0046872,GO:0003676,GO:0006325	nucleolus|hydrolase activity|metal ion binding|nucleic acid binding|chromatin organization
TraesCS2A02G000100	925.92	1283.75	568.093	0.442524	-1.17617	1.4e-15	1.55e-13	Down	10.2416	10.9109	10.8779	26.2499	24.573	24.7925	OSJNBa0064I23.28	unnamed protein product [Triticum turgidum subsp. durum]	GO:0005677,GO:0031519,GO:0046872,GO:0030154,GO:0006342,GO:0009908,GO:0070734,GO:0048586	chromatin silencing complex|PcG protein complex|metal ion binding|cell differentiation|chromatin silencing|flower development|histone H3-K27 methylation|regulation of long-day photoperiodism, flowering
TraesCS2A02G003100	38.1424	62.9891	13.2957	0.211533	-2.24104	5.27e-05	0.000618416	Down	0.201887	0.208974	0.161693	1.40623	0.446069	0.985564	MOA2.9	unnamed protein product [Triticum turgidum subsp. durum]
TraesCS2A02G011000	15.002	27.0555	2.94855	0.108862	-3.19943	0.00213484	0.0135176	Down	0.0707442	0.585822	0	3.65121	0.547082	2.21028	T19L5.40	probable WRKY transcription factor 75 [Aegilops tauschii subsp. tauschii]	GO:0005634,GO:0003700,GO:0000978,GO:0044212,GO:0010055,GO:0048527,GO:0000122,GO:0043620,GO:0032107	nucleus|DNA-binding transcription factor activity|RNA polymerase II proximal promoter sequence-specific DNA binding|transcription regulatory region DNA binding|atrichoblast differentiation|lateral root development|negative regulation of transcription by RNA polymerase II|regulation of DNA-templated transcription in response to stress|regulation of response to nutrient levels
TraesCS2A02G011300	560.872	814.253	307.492	0.377671	-1.4048	3.33e-17	4.62e-15	Down	10.3918	10.0225	9.96861	29.0353	26.2652	28.7222		unnamed protein product [Triticum turgidum subsp. durum]
TraesCS2A02G012900	6.09803	0	12.1961	66.7294	6.06025	0.000297377	0.00267129	Up	0.0890774	0.153674	0.3405	0	0	0	K13K6.1	unnamed protein product [Triticum turgidum subsp. durum]
TraesCS2A02G013200	54.8569	76.7131	33.0008	0.429216	-1.22022	0.00868722	0.0411549	Down	0.670738	1.59988	0.796243	1.72538	3.25395	2.50562	OJ1519_A12.12	unnamed protein product [Triticum turgidum subsp. durum]	GO:0016021,GO:0020037,GO:0005506,GO:0004497,GO:0016705,GO:0016132,GO:0010268,GO:0022900,GO:0001578,GO:0007275,GO:0055114,GO:0009647,GO:0016125	integral component of membrane|heme binding|iron ion binding|monooxygenase activity|oxidoreductase activity, acting on paired donors, with incorporation or reduction of molecular oxygen|brassinosteroid biosynthetic process|brassinosteroid homeostasis|electron transport chain|microtubule bundle formation|multicellular organism development|oxidation-reduction process|skotomorphogenesis|sterol metab…	ko00905	Brassinosteroid biosynthesis
TraesCS2A02G013500	170.205	238.447	101.962	0.426694	-1.22873	9.88e-06	0.000146194	Down	2.56572	3.56265	4.1007	6.77464	8.29603	9.86745	OJ1519_A12.12	unnamed protein product [Triticum turgidum subsp. durum]	GO:0016021,GO:0020037,GO:0005506,GO:0004497,GO:0016705,GO:0016132,GO:0010268,GO:0022900,GO:0001578,GO:0007275,GO:0055114,GO:0009647,GO:0016125	integral component of membrane|heme binding|iron ion binding|monooxygenase activity|oxidoreductase activity, acting on paired donors, with incorporation or reduction of molecular oxygen|brassinosteroid biosynthetic process|brassinosteroid homeostasis|electron transport chain|microtubule bundle formation|multicellular organism development|oxidation-reduction process|skotomorphogenesis|sterol metab…	ko00905	Brassinosteroid biosynthesis
TraesCS2A02G014300	191.281	121.347	261.216	2.15099	1.105	2.99e-06	5.15e-05	Up	17.3275	16.8302	15.4893	7.2458	8.91569	7.93743		unnamed protein product [Triticum turgidum subsp. durum]
TraesCS2A02G016300	21.1345	0.295426	41.9735	118.022	6.88291	2.25e-07	5.31e-06	Up	2.11856	2.90564	2.0824	0	0	0.0517115		unnamed protein product [Triticum turgidum subsp. durum]
TraesCS2A02G017600	138.514	54.7901	222.238	4.07511	2.02684	2.8e-10	1.25e-08	Up	7.61934	7.55514	10.2268	3.13736	1.41602	1.98146		unnamed protein product [Triticum turgidum subsp. durum]
TraesCS2A02G028500	282.599	378.254	186.944	0.493731	-1.0182	8.69e-06	0.000131181	Down	6.01267	8.28629	6.6049	13.6855	13.285	17.236	UGT2	unnamed protein product [Triticum turgidum subsp. durum]	GO:0035251	UDP-glucosyltransferase activity
TraesCS2A02G028700	40.6001	67.1405	14.0597	0.210302	-2.24947	0.000215358	0.00204141	Down	0.855251	0.37454	0.251478	1.86335	4.36079	1.18831	UGT2	predicted protein [Hordeum vulgare subsp. vulgare]	GO:0035251	UDP-glucosyltransferase activity
TraesCS2A02G028800	283.652	388.273	179.031	0.461789	-1.11469	2.37e-06	4.23e-05	Down	5.08859	4.42754	4.59097	13.9871	9.2879	8.71247	MCK7.14	unnamed protein product [Triticum aestivum]	GO:0009507,GO:0009941,GO:0016021,GO:0005743,GO:0005739,GO:0005524,GO:0042626,GO:0005215,GO:0006879,GO:0009658,GO:0051276,GO:0006811,GO:0006777,GO:0009555,GO:0050790,GO:0010380,GO:0046686,GO:0010288,GO:0048364	chloroplast|chloroplast envelope|integral component of membrane|mitochondrial inner membrane|mitochondrion|ATP binding|ATPase activity, coupled to transmembrane movement of substances|transporter activity|cellular iron ion homeostasis|chloroplast organization|chromosome organization|ion transport|Mo-molybdopterin cofactor biosynthetic process|pollen development|regulation of catalytic activity|re…
TraesCS2A02G029900	14.6719	24.7238	4.62002	0.186321	-2.42414	0.00417308	0.0231632	Down	0.0324557	0.0671902	0.141786	0.551553	0.573687	0.221818	177O13.37	unnamed protein product [Triticum turgidum subsp. durum]	GO:0043531,GO:0005524,GO:0006952	ADP binding|ATP binding|defense response
TraesCS2A02G030000	362.41	520.764	204.055	0.392108	-1.35068	8.4e-12	4.98e-10	Down	3.42334	3.07853	3.63728	10.3542	8.71042	7.95518	MOA2.9	unnamed protein product [Triticum turgidum subsp. durum]
TraesCS2A02G030200	512.189	727.128	297.249	0.409129	-1.28937	4.81e-11	2.49e-09	Down	7.56499	6.76475	5.6687	19.9717	14.8344	16.352	MOA2.6	unnamed protein product [Triticum turgidum subsp. durum]
TraesCS2A02G033600	90.5312	148.76	32.3029	0.216838	-2.20531	4.5e-11	2.34e-09	Down	1.01674	1.12502	1.49334	5.95813	5.53878	5.95621		basic endochitinase A-like [Aegilops tauschii subsp. tauschii]	GO:0008061,GO:0004568,GO:0016998,GO:0006032,GO:0006952,GO:0000272	chitin binding|chitinase activity|cell wall macromolecule catabolic process|chitin catabolic process|defense response|polysaccharide catabolic process	ko00520,ko04016	Amino sugar and nucleotide sugar metabolism|MAPK signaling pathway - plant
TraesCS2A02G033700	66.3679	28.3268	104.409	3.67225	1.87666	4.47e-06	7.33e-05	Up	1.51781	2.96763	2.55558	0.557272	0.698667	0.74096	HSP83A	heat shock protein 90 [Triticum aestivum]	GO:0005737,GO:0005524,GO:0051082,GO:0006457	cytoplasm|ATP binding|unfolded protein binding|protein folding	ko04141,ko04626	Protein processing in endoplasmic reticulum|Plant-pathogen interaction
TraesCS2A02G035200	28.105	10.8031	45.4069	4.19768	2.06959	0.000534736	0.00436923	Up	1.05041	1.33137	0.725778	0.296836	0.142094	0.334879		unnamed protein product [Triticum turgidum subsp. durum]
TraesCS2A02G035700	68.0124	115.775	20.2502	0.174704	-2.51701	1.52e-09	5.87e-08	Down	0.88746	1.83723	1.09847	7.6711	9.21596	6.06532	B0616E02-H0507E05.7	unnamed protein product [Triticum turgidum subsp. durum]	GO:0009507,GO:0005739,GO:0008783,GO:0004053,GO:0050897,GO:0030145,GO:0006527,GO:0042742,GO:0033389,GO:0000050	chloroplast|mitochondrion|agmatinase activity|arginase activity|cobalt ion binding|manganese ion binding|arginine catabolic process|defense response to bacterium|putrescine biosynthetic process from arginine, using agmatinase|urea cycle	ko00220,ko00330	Arginine biosynthesis|Arginine and proline metabolism
TraesCS2A02G036500	94.7945	127.344	62.2453	0.488696	-1.03299	0.00386301	0.0217681	Down	2.12611	4.56656	3.88939	9.1666	6.81157	6.69456	OSJNBb0004G23.5	UMP-CMP kinase 2-like isoform X2 [Aegilops tauschii subsp. tauschii]	GO:0005737,GO:0005634,GO:0005524,GO:0004127,GO:0009041,GO:0006207,GO:0006221	cytoplasm|nucleus|ATP binding|cytidylate kinase activity|uridylate kinase activity|'de novo' pyrimidine nucleobase biosynthetic process|pyrimidine nucleotide biosynthetic process	ko00240	Pyrimidine metabolism
TraesCS2A02G037200	73.9014	110.123	37.6795	0.342007	-1.5479	0.00030324	0.00271458	Down	2.62463	2.11304	1.11474	4.34405	4.83259	8.68424		uncharacterized protein LOC109770965 isoform X1 [Aegilops tauschii subsp. tauschii]
TraesCS2A02G042000	77.9951	128.729	27.2612	0.211162	-2.24358	1.65e-08	5.09e-07	Down	0.454634	0.692052	1.19751	3.70313	4.43168	3.39441	F19C14.10	phosphoglycerate mutase-like protein 1 isoform X1 [Aegilops tauschii subsp. tauschii]	GO:0009507	chloroplast
TraesCS2A02G042200	162.879	250.65	75.1083	0.299509	-1.73933	1.96e-08	5.96e-07	Down	5.22314	5.00304	8.59922	20.9025	28.7652	15.8317	T12B11.5	unnamed protein product [Triticum turgidum subsp. durum]	GO:0005829	cytosol
TraesCS2A02G046100	96.2761	43.3297	149.223	3.42829	1.77749	1.68e-07	4.07e-06	Up	2.86231	3.21572	2.24924	0.637138	0.86766	1.02243	CaO19.12294	unnamed protein product [Triticum turgidum subsp. durum]	GO:0016021,GO:0005886,GO:0008168,GO:0030447,GO:0006679,GO:0009405	integral component of membrane|plasma membrane|methyltransferase activity|filamentous growth|glucosylceramide biosynthetic process|pathogenesis
TraesCS2A02G046400	34.7472	57.9421	11.5522	0.199873	-2.32285	2.29e-05	0.000302609	Down	0.573146	0.312246	0.230617	1.51892	1.9662	2.35618	T22H22.15	unnamed protein product [Triticum turgidum subsp. durum]	GO:0005887,GO:0005351,GO:0005355,GO:0008645	integral component of plasma membrane|carbohydrate:proton symporter activity|glucose transmembrane transporter activity|hexose transmembrane transport
TraesCS2A02G049700	54.8414	76.8632	32.8197	0.42794	-1.22452	0.00489069	0.0262458	Down	0.558552	0.545123	0.575162	1.62721	1.71014	0.779062	MUP24.16	unnamed protein product [Triticum turgidum subsp. durum]	GO:0016021,GO:0005886,GO:0005524,GO:0042626,GO:0055085	integral component of membrane|plasma membrane|ATP binding|ATPase activity, coupled to transmembrane movement of substances|transmembrane transport
TraesCS2A02G060600	43.8888	21.7944	65.9832	3.03901	1.6036	0.000758794	0.00581471	Up	1.50981	2.11269	2.29018	0.73911	0.895755	0.409473		unnamed protein product [Triticum turgidum subsp. durum]
TraesCS2A02G060700	119.757	42.4501	197.063	4.65954	2.22019	1.36e-11	7.81e-10	Up	3.03885	4.66468	3.16801	0.934602	0.91559	0.606884		unnamed protein product [Triticum turgidum subsp. durum]
TraesCS2A02G064900	468.411	665.185	271.636	0.408043	-1.29321	1.08e-08	3.44e-07	Down	18.2225	19.5609	15.5461	32.3615	48.0576	55.9507	F20M13.140	heavy metal-associated isoprenylated protein 1 [Triticum aestivum]	GO:0031965,GO:0005886,GO:0009506,GO:0046870,GO:0005507,GO:0032791,GO:0010286,GO:0030001	nuclear membrane|plasma membrane|plasmodesma|cadmium ion binding|copper ion binding|lead ion binding|heat acclimation|metal ion transport
TraesCS2A02G066300	139.966	70.7811	209.151	2.94308	1.55733	1.53e-06	2.88e-05	Up	8.92735	5.22155	8.15518	1.67106	2.96974	3.20784	F4C21.2	unnamed protein product [Triticum turgidum subsp. durum]	GO:0005096,GO:0007165	GTPase activator activity|signal transduction
TraesCS2A02G067400	271.612	136.929	406.296	2.95742	1.56434	1.19e-08	3.76e-07	Up	20.2372	15.2549	20.5534	5.08416	4.98405	9.56468		unnamed protein product [Triticum turgidum subsp. durum]
TraesCS2A02G068100	75.3579	106.723	43.9926	0.413303	-1.27473	0.00458582	0.0249211	Down	0.980018	0.270513	0.599381	1.66133	2.02099	0.995117	F13I12.160	predicted protein [Hordeum vulgare subsp. vulgare]	GO:0016021,GO:0005886,GO:0005524,GO:0004674	integral component of membrane|plasma membrane|ATP binding|protein serine/threonine kinase activity
TraesCS2A02G068200	90.8122	125.643	55.9813	0.445869	-1.16531	0.000480685	0.00400055	Down	0.686678	0.925362	0.707503	2.20178	1.5029	1.74567	XA21	unnamed protein product [Triticum turgidum subsp. durum]	GO:0005789,GO:0016021,GO:0005634,GO:0005886,GO:0005524,GO:0004674,GO:0006952,GO:0031349,GO:1900426,GO:0046777	endoplasmic reticulum membrane|integral component of membrane|nucleus|plasma membrane|ATP binding|protein serine/threonine kinase activity|defense response|positive regulation of defense response|positive regulation of defense response to bacterium|protein autophosphorylation
TraesCS2A02G068700	4.332	8.33432	0.329679	0.0418149	-4.57984	0.00921895	0.0429937	Down	0	0.0857376	0	0.521337	0.732048	1.05132	F1P2.120	unnamed protein product [Triticum turgidum subsp. durum]
TraesCS2A02G070700	56.005	82.597	29.413	0.356467	-1.48816	0.000645285	0.00509471	Down	0.419489	0.54277	0.687215	2.31026	1.19719	1.3311	OsJ_33425	unnamed protein product [Triticum turgidum subsp. durum]	GO:0043531,GO:0005524,GO:0006952	ADP binding|ATP binding|defense response
TraesCS2A02G071800	19.5334	31.3014	7.76538	0.248177	-2.01056	0.00785158	0.0380352	Down	0.304979	0.0573975	0.333082	1.08194	0.490074	1.32642	F16F4.5	unnamed protein product [Triticum turgidum subsp. durum]
TraesCS2A02G072700	122.386	75.5834	169.188	2.23841	1.16247	0.00077261	0.00589997	Up	2.77139	2.6516	2.69955	1.54633	0.628888	1.60889	K9D7.2	unnamed protein product [Triticum turgidum subsp. durum]	GO:0009941,GO:0005634,GO:0005524,GO:0004386,GO:0003676,GO:0008270,GO:0006325,GO:0006281	chloroplast envelope|nucleus|ATP binding|helicase activity|nucleic acid binding|zinc ion binding|chromatin organization|DNA repair
TraesCS2A02G074700	1173.29	1703.64	642.933	0.377567	-1.40519	2.3e-11	1.27e-09	Down	22.5823	23.6202	14.6104	68.478	56.6311	43.8943	F3E22.1	unnamed protein product [Triticum turgidum subsp. durum]	GO:0005737,GO:0005759,GO:0005739,GO:0016407,GO:0004147,GO:0043754,GO:0031405,GO:0008270,GO:0043617,GO:0006633,GO:0009646,GO:0009744	cytoplasm|mitochondrial matrix|mitochondrion|acetyltransferase activity|dihydrolipoamide branched chain acyltransferase activity|dihydrolipoyllysine-residue (2-methylpropanoyl)transferase activity|lipoic acid binding|zinc ion binding|cellular response to sucrose starvation|fatty acid biosynthetic process|response to absence of light|response to sucrose	ko00280,ko00640	Valine, leucine and isoleucine degradation|Propanoate metabolism
TraesCS2A02G076800	113.21	157.843	68.5762	0.434926	-1.20116	0.000111384	0.00116978	Down	2.36656	1.89439	2.68802	6.95116	4.42715	5.29898	F6I1.6	unnamed protein product [Triticum turgidum subsp. durum]
TraesCS2A02G079600	40.1308	17.7028	62.5587	3.52915	1.81932	9.88e-05	0.00105711	Up	1.86834	1.444	1.68681	0.43902	0.550412	0.486442	GA469.3	unnamed protein product [Triticum aestivum]
TraesCS2A02G082100	3248.81	2125.55	4372.07	2.05626	1.04003	9.73e-14	8.1e-12	Up	156.188	160.62	157.561	72.0457	78.5673	90.1016	OsJ_25704	unnamed protein product [Triticum turgidum subsp. durum]	GO:0009507,GO:0020037,GO:0016688,GO:0046872,GO:0004601,GO:0034599,GO:0042744,GO:0000302	chloroplast|heme binding|L-ascorbate peroxidase activity|metal ion binding|peroxidase activity|cellular response to oxidative stress|hydrogen peroxide catabolic process|response to reactive oxygen species	ko00053,ko00480	Ascorbate and aldarate metabolism|Glutathione metabolism
TraesCS2A02G082200	63.5012	33.2504	93.752	2.80688	1.48897	0.00537436	0.0282522	Up	3.70628	5.03769	2.45321	0.329885	2.48152	1.35242	ADT2	arogenate dehydratase/prephenate dehydratase 2, chloroplastic-like [Aegilops tauschii subsp. tauschii]			ko00400	Phenylalanine, tyrosine and tryptophan biosynthesis
TraesCS2A02G082500	18.6169	7.03229	30.2015	4.25751	2.09001	0.0048936	0.0262569	Up	1.4748	1.6697	1.30869	0.348095	0.101831	0.629969	Os03g0287800	unnamed protein product [Triticum turgidum subsp. durum]	GO:0000139,GO:0016021,GO:0015018,GO:0042285,GO:0071555,GO:0010417,GO:0009834	Golgi membrane|integral component of membrane|galactosylgalactosylxylosylprotein 3-beta-glucuronosyltransferase activity|xylosyltransferase activity|cell wall organization|glucuronoxylan biosynthetic process|plant-type secondary cell wall biogenesis
TraesCS2A02G084800	24.2218	8.71706	39.7266	4.52927	2.17928	0.0010968	0.00787511	Up	1.71372	1.88031	0.748652	0.17258	0.492239	0.334639	FAD7A-1	unnamed protein product [Triticum turgidum subsp. durum]	GO:0031969,GO:0016717,GO:0006636	chloroplast membrane|oxidoreductase activity, acting on paired donors, with oxidation of a pair of donors resulting in the reduction of molecular oxygen to two molecules of water|unsaturated fatty acid biosynthetic process
TraesCS2A02G086000	189.434	255.87	122.997	0.480042	-1.05877	0.00145589	0.00993101	Down	10.0037	7.03601	8.26415	8.96026	21.4655	24.3552		jasmonate-induced protein [Triticum aestivum]	GO:0005536,GO:0005537,GO:0000771	glucose binding|mannose binding|agglutination involved in conjugation
TraesCS2A02G087100	37.9644	55.9913	19.9376	0.356784	-1.48688	0.0025822	0.0157476	Down	1.12936	0.641068	0.55703	2.15541	2.21358	2.45429	Os03g0292100	unnamed protein product [Triticum aestivum]	GO:0016021,GO:0046872,GO:0004722	integral component of membrane|metal ion binding|protein serine/threonine phosphatase activity
TraesCS2A02G088500	14.9605	5.54745	24.3735	4.47046	2.16042	0.00686924	0.0342818	Up	0.992048	0.947885	1.04179	0.384248	0.252915	0.0745069		unnamed protein product [Triticum turgidum subsp. durum]
TraesCS2A02G090100	45.7777	18.6118	72.9437	3.8749	1.95416	0.000156931	0.0015675	Up	1.93071	1.91522	2.43076	0.168778	0.710982	0.785438		unnamed protein product [Triticum turgidum subsp. durum]
TraesCS2A02G090200	36.8866	55.467	18.3063	0.328637	-1.60543	0.00224103	0.0140333	Down	1.05287	1.71259	1.64269	2.65073	5.48344	5.80068	OsJ_11395	unnamed protein product [Triticum turgidum subsp. durum]	GO:0003677,GO:0046872,GO:0006979,GO:0009414	DNA binding|metal ion binding|response to oxidative stress|response to water deprivation
TraesCS2A02G092200	20.331	0.590851	40.0712	61.8668	5.95109	8.67e-07	1.76e-05	Up	3.13881	2.62419	1.97771	0	0	0.117869	WUN1	uncharacterized protein LOC109763868 [Aegilops tauschii subsp. tauschii]
TraesCS2A02G092700	8.92504	2.28965	15.5604	6.7769	2.76063	0.00681375	0.0340814	Up	0.598263	0.391115	0.584613	0.079274	0.0695716	0.0922288	At5g25320	unnamed protein product [Triticum turgidum subsp. durum]
TraesCS2A02G095700	15.3586	5.66373	25.0535	4.44107	2.15091	0.00904743	0.0424225	Up	2.27356	1.62926	0.76402	0.293539	0.644031	0.170754	NASHOR2	nicotianamine synthase [Triticum aestivum]	GO:0030410,GO:0030418	nicotianamine synthase activity|nicotianamine biosynthetic process
TraesCS2A02G098200	26.5888	40.1989	12.9787	0.324031	-1.6258	0.0100807	0.0460334	Down	0.973671	0.440936	1.12985	4.44306	1.68072	2.07954	SPCC1223.08c	unnamed protein product [Triticum turgidum subsp. durum]	GO:0005829,GO:0005739,GO:0005524,GO:0004146,GO:0050661,GO:0046452,GO:0046655,GO:0006730,GO:0046654	cytosol|mitochondrion|ATP binding|dihydrofolate reductase activity|NADP binding|dihydrofolate metabolic process|folic acid metabolic process|one-carbon metabolic process|tetrahydrofolate biosynthetic process
TraesCS2A02G098400	133.339	195.796	70.8832	0.362557	-1.46372	1.1e-06	2.16e-05	Down	2.08603	1.4635	1.72135	6.21471	3.8153	5.15965	T7M13.18	Alpha-L-arabinofuranosidase 1 [Triticum urartu]	GO:0048046,GO:0009505,GO:0005773,GO:0046556,GO:0009044,GO:0046373,GO:0045493	apoplast|plant-type cell wall|vacuole|alpha-L-arabinofuranosidase activity|xylan 1,4-beta-xylosidase activity|L-arabinose metabolic process|xylan catabolic process	ko00520	Amino sugar and nucleotide sugar metabolism
TraesCS2A02G099400	97.1429	142.479	51.8068	0.362521	-1.46386	0.000250649	0.00231019	Down	1.89389	2.58603	2.20043	3.24638	6.14327	9.75698	T3K9.16	unnamed protein product [Triticum turgidum subsp. durum]	GO:0005634,GO:0003677,GO:0003700,GO:0043565,GO:0009738	nucleus|DNA binding|DNA-binding transcription factor activity|sequence-specific DNA binding|abscisic acid-activated signaling pathway	ko04075	Plant hormone signal transduction
TraesCS2A02G100400	59.6294	29.1909	90.0679	3.0842	1.6249	0.00056311	0.00456038	Up	3.40273	3.11436	3.83364	1.48792	0.395702	1.60868	T29J13.150	unnamed protein product [Triticum turgidum subsp. durum]	GO:0005618,GO:0005737,GO:0005576,GO:0045330,GO:0030599,GO:0042545,GO:0045490	cell wall|cytoplasm|extracellular region|aspartyl esterase activity|pectinesterase activity|cell wall modification|pectin catabolic process	ko00040	Pentose and glucuronate interconversions
TraesCS2A02G100800	141.81	91.1875	192.432	2.10647	1.07483	0.000271178	0.00246907	Up	7.14704	5.2344	8.46836	3.26771	2.79329	4.21315	MIJ24.16	cyclic dof factor 1-like isoform X1 [Aegilops tauschii subsp. tauschii]	GO:0005634,GO:0003677,GO:0003700,GO:0046872,GO:0043565,GO:0009908,GO:0006355	nucleus|DNA binding|DNA-binding transcription factor activity|metal ion binding|sequence-specific DNA binding|flower development|regulation of transcription, DNA-templated
TraesCS2A02G100900	1069.67	557.045	1582.3	2.83817	1.50496	3.64e-15	3.81e-13	Up	111.316	92.568	76.119	27.9	35.4762	39.5556	OsJ_25618	thioredoxin-like 1-1, chloroplastic [Aegilops tauschii subsp. tauschii]	GO:0005623,GO:0045454,GO:0055114	cell|cell redox homeostasis|oxidation-reduction process
TraesCS2A02G101700	185.614	72.1212	299.107	4.12556	2.04459	4.78e-12	2.96e-10	Up	11.5374	11.1554	8.95394	1.99749	2.11823	3.84092	OSJNBa0060O17.13-1	unnamed protein product [Triticum turgidum subsp. durum]	GO:0030246	carbohydrate binding
TraesCS2A02G102400	9.72489	0	19.4498	106.55	6.73539	6.11e-06	9.61e-05	Up	0.856551	0.517196	0.857522	0	0	0	SPAC17C9.06	unnamed protein product [Triticum aestivum]	GO:0016021,GO:0001401,GO:0005739,GO:0045040	integral component of membrane|mitochondrial sorting and assembly machinery complex|mitochondrion|protein import into mitochondrial outer membrane
TraesCS2A02G103000	23.4438	38.5883	8.29922	0.214366	-2.22185	0.00496662	0.0265571	Down	0	2.57213	2.13232	9.83092	8.82379	4.33237		hypothetical protein TRIUR3_12055 [Triticum urartu]
TraesCS2A02G103300	180.604	110.652	250.556	2.26985	1.1826	3.06e-05	0.000391415	Up	5.32014	6.45567	4.17824	3.21058	1.93713	2.23726	T7P1.7	unnamed protein product [Triticum turgidum subsp. durum]	GO:0005694,GO:0005737,GO:0005654,GO:0005634,GO:0009506,GO:0005524,GO:0043140,GO:0003677,GO:0009378,GO:0046872,GO:0071215,GO:0070417,GO:0032508,GO:0006310,GO:0006281,GO:0006260,GO:0000724	chromosome|cytoplasm|nucleoplasm|nucleus|plasmodesma|ATP binding|ATP-dependent 3'-5' DNA helicase activity|DNA binding|four-way junction helicase activity|metal ion binding|cellular response to abscisic acid stimulus|cellular response to cold|DNA duplex unwinding|DNA recombination|DNA repair|DNA replication|double-strand break repair via homologous recombination	ko03018	RNA degradation
TraesCS2A02G104800	4.07576	8.15153	0	0.0220375	-5.50389	0.00802466	0.0386901	Down	0	0	0	0.349174	0.919316	0	T5P19.50	unnamed protein product [Triticum turgidum subsp. durum]	GO:0005634,GO:0003700,GO:0043565,GO:0009742,GO:0042742,GO:0050832,GO:0002229,GO:0009873,GO:0080187,GO:0009682,GO:0009864,GO:0010150,GO:1900056,GO:0045892,GO:0080151,GO:1900457,GO:0031347,GO:0010104,GO:2000022,GO:0047484,GO:2000070,GO:2000031,GO:0090333,GO:0006355,GO:0009617,GO:0010200,GO:0009625,GO:0009753,GO:0006970,GO:0000302,GO:0009751,GO:0009862	nucleus|DNA-binding transcription factor activity|sequence-specific DNA binding|brassinosteroid mediated signaling pathway|defense response to bacterium|defense response to fungus|defense response to oomycetes|ethylene-activated signaling pathway|floral organ senescence|induced systemic resistance|induced systemic resistance, jasmonic acid mediated signaling pathway|leaf senescence|negative regul…
TraesCS2A02G105300	45.5465	24.2827	66.8102	2.75742	1.46332	0.00184251	0.0119944	Up	1.40147	2.53867	1.39394	0.819087	0.580601	0.635294	F14F8_190	unnamed protein product [Triticum turgidum subsp. durum]	GO:0004809,GO:0000049	tRNA (guanine-N2-)-methyltransferase activity|tRNA binding
TraesCS2A02G105900	201.609	355.553	47.6659	0.133911	-2.90065	1.38e-22	3.84e-20	Down	1.32108	1.43258	2.06116	11.5222	16.7491	9.21315	F18O21.270	unnamed protein product [Triticum turgidum subsp. durum]	GO:0048046,GO:0009505,GO:0005773,GO:0004557,GO:0052692,GO:0005975,GO:0071555	apoplast|plant-type cell wall|vacuole|alpha-galactosidase activity|raffinose alpha-galactosidase activity|carbohydrate metabolic process|cell wall organization	ko00052,ko00561,ko00600,ko00603	Galactose metabolism|Glycerolipid metabolism|Sphingolipid metabolism|Glycosphingolipid biosynthesis - globo and isoglobo series
TraesCS2A02G108100	66.8523	10.3765	123.328	11.8325	3.56469	0.00350783	0.0201365	Up	3.23539	6.34805	9.54577	0	1.01361	0.660064	OJ1167_G06.126	pox1 [Triticum aestivum]	GO:0005576,GO:0020037,GO:0046872,GO:0004601,GO:0042744,GO:0006979	extracellular region|heme binding|metal ion binding|peroxidase activity|hydrogen peroxide catabolic process|response to oxidative stress	ko00940	Phenylpropanoid biosynthesis
TraesCS2A02G109800	70.4096	25.5318	115.287	4.50328	2.17097	7.36e-05	0.000824772	Up	14.6912	1.95733	10.4053	1.64793	1.92832	2.62732	MGL6.1	ethylene response factor [Triticum aestivum]	GO:0005737,GO:0005634,GO:0005886,GO:0003677,GO:0003700,GO:0043565,GO:0008219,GO:0009873,GO:0010286,GO:0045893,GO:0009735,GO:0009723,GO:0009753,GO:0051707	cytoplasm|nucleus|plasma membrane|DNA binding|DNA-binding transcription factor activity|sequence-specific DNA binding|cell death|ethylene-activated signaling pathway|heat acclimation|positive regulation of transcription, DNA-templated|response to cytokinin|response to ethylene|response to jasmonic acid|response to other organism
TraesCS2A02G111000	343.126	196.147	490.105	2.49702	1.32021	2.36e-09	8.66e-08	Up	38.407	31.2211	38.4193	12.3679	19.2036	13.5505		uncharacterized protein LOC109783270 [Aegilops tauschii subsp. tauschii]
TraesCS2A02G111700	90.6474	59.734	121.561	2.0407	1.02906	0.00158567	0.0106563	Up	10.6874	9.28921	11.8504	6.77809	4.68671	4.8589	M4I22.130	unnamed protein product [Triticum turgidum subsp. durum]	GO:0009507,GO:0005524,GO:0002238	chloroplast|ATP binding|response to molecule of fungal origin
TraesCS2A02G114300	276.948	143.526	410.37	2.86369	1.51787	1.16e-12	8.12e-11	Up	27.236	30.2753	30.6981	11.738	11.413	9.10413	SPCC320.11c	60S ribosome subunit biogenesis protein NIP7 [Hordeum vulgare]	GO:0005829,GO:0005730,GO:0005634,GO:0030687,GO:0003723,GO:1902626,GO:0042273,GO:0042255	cytosol|nucleolus|nucleus|preribosome, large subunit precursor|RNA binding|assembly of large subunit precursor of preribosome|ribosomal large subunit biogenesis|ribosome assembly
TraesCS2A02G114900	272.342	127.119	417.565	3.27302	1.71062	4.32e-11	2.26e-09	Up	13.3139	12.8089	17.3003	3.62925	3.79345	6.3256	T1G16.20	hypothetical protein TRIUR3_17510 [Triticum urartu]	GO:0046872,GO:0030001	metal ion binding|metal ion transport
TraesCS2A02G117300	3070.58	4274.5	1866.66	0.436717	-1.19523	1.02e-16	1.32e-14	Down	72.0028	60.6311	59.9981	141.713	171.257	147.769	XYLA	unnamed protein product [Triticum turgidum subsp. durum]	GO:0046872,GO:0009045,GO:0042732	metal ion binding|xylose isomerase activity|D-xylose metabolic process	ko00040,ko00051	Pentose and glucuronate interconversions|Fructose and mannose metabolism
TraesCS2A02G117700	69.1352	36.8625	101.408	2.73988	1.45411	0.000537282	0.00438831	Up	10.6462	7.3141	12.759	2.13476	5.62046	3.86341
TraesCS2A02G118300	79.3044	40.8767	117.732	2.8682	1.52014	2.14e-05	0.000285631	Up	1.77175	2.43933	2.27316	0.584643	0.893154	0.873323	F3M18.12	unnamed protein product [Triticum turgidum subsp. durum]
TraesCS2A02G123800	42.3976	0.295426	84.4997	237.685	7.89291	4.06e-10	1.76e-08	Up	1.88163	1.17222	1.67446	0	0	0.0170105	P0453E03.120	unnamed protein product [Triticum turgidum subsp. durum]	GO:0005829,GO:0004134,GO:0102500,GO:0010297,GO:2001070,GO:0000025	cytosol|4-alpha-glucanotransferase activity|beta-maltose 4-alpha-glucanotransferase activity|heteropolysaccharide binding|starch binding|maltose catabolic process	ko00500	Starch and sucrose metabolism
TraesCS2A02G124700	65.5638	39.6172	91.5105	2.31589	1.21156	0.00283516	0.016963	Up	4.64648	4.29596	4.28634	2.72578	1.09641	2.15819	SPBC28E12.05	pre-rRNA-processing protein ESF2-like [Aegilops tauschii subsp. tauschii]	GO:0005730,GO:0005634,GO:0003723,GO:0000480,GO:0000447,GO:0000472,GO:0006364,GO:0034462	nucleolus|nucleus|RNA binding|endonucleolytic cleavage in 5'-ETS of tricistronic rRNA transcript (SSU-rRNA, 5.8S rRNA, LSU-rRNA)|endonucleolytic cleavage in ITS1 to separate SSU-rRNA from 5.8S rRNA and LSU-rRNA from tricistronic rRNA transcript (SSU-rRNA, 5.8S rRNA, LSU-rRNA)|endonucleolytic cleavage to generate mature 5'-end of SSU-rRNA from (SSU-rRNA, 5.8S rRNA, LSU-rRNA)|rRNA processing|small-…
TraesCS2A02G125100	41.059	59.2088	22.9092	0.387535	-1.3676	0.0042866	0.0236291	Down	1.22772	0.616155	0.893899	2.71628	1.89063	2.76061	At2g46950	Secologanin synthase [Triticum urartu]	GO:0016021,GO:0020037,GO:0005506,GO:0004497,GO:0016705	integral component of membrane|heme binding|iron ion binding|monooxygenase activity|oxidoreductase activity, acting on paired donors, with incorporation or reduction of molecular oxygen
TraesCS2A02G125500	1456.44	857.723	2055.17	2.39571	1.26045	1.65e-16	2.08e-14	Up	58.8298	74.6097	63.2708	28.1239	29.1424	28.5879	SPBC646.10c	nucleolar protein 56-like [Aegilops tauschii subsp. tauschii]	GO:0031428,GO:0005730,GO:0005634,GO:0030532,GO:0005732,GO:0032040,GO:0030515,GO:0006364	box C/D snoRNP complex|nucleolus|nucleus|small nuclear ribonucleoprotein complex|small nucleolar ribonucleoprotein complex|small-subunit processome|snoRNA binding|rRNA processing	ko03008	Ribosome biogenesis in eukaryotes
TraesCS2A02G126100	206.498	94.7932	318.204	3.3583	1.74773	6.9e-13	5e-11	Up	19.9422	18.4213	26.122	6.91143	6.83245	6.28483	OsJ_11358	cysteine proteinase inhibitor [Secale cereale x Triticum aestivum]	GO:0005576,GO:0004869,GO:0006952	extracellular region|cysteine-type endopeptidase inhibitor activity|defense response
TraesCS2A02G127300	270.588	159.743	381.432	2.38378	1.25325	3.3e-08	9.5e-07	Up	12.2063	14.5268	11.0641	4.67984	5.85258	6.01932	SPBC15D4.04	unnamed protein product [Triticum turgidum subsp. durum]	GO:0005783,GO:0030176,GO:0016021,GO:0008963,GO:0016757,GO:0003975,GO:0006489,GO:0006491,GO:0006487	endoplasmic reticulum|integral component of endoplasmic reticulum membrane|integral component of membrane|phospho-N-acetylmuramoyl-pentapeptide-transferase activity|transferase activity, transferring glycosyl groups|UDP-N-acetylglucosamine-dolichyl-phosphate N-acetylglucosaminephosphotransferase activity|dolichyl diphosphate biosynthetic process|N-glycan processing|protein N-linked glycosylation	ko00510	N-Glycan biosynthesis
TraesCS2A02G127400	63.1583	26.1005	100.216	3.80078	1.9263	5.67e-05	0.00065823	Up	9.98622	7.14882	12.945	0.939875	2.99006	4.19162		hypothetical protein BRADI_4g04451v3 [Brachypodium distachyon]			ko04120	Ubiquitin mediated proteolysis
TraesCS2A02G129300	15.3865	25.2775	5.49544	0.218046	-2.1973	0.00354883	0.020325	Down	0.554398	0.491881	0.345991	2.39275	2.53738	1.77852	F14I3.19	unnamed protein product [Triticum turgidum subsp. durum]
TraesCS2A02G129600	34.2032	3.30803	65.0983	19.7154	4.30125	3.01e-09	1.08e-07	Up	2.25879	0.75249	2.43858	0.0653657	0.172097	0.0506984	F19K19.14	unnamed protein product [Triticum turgidum subsp. durum]
TraesCS2A02G130900	857.818	406.116	1309.52	3.22047	1.68727	6.38e-17	8.55e-15	Up	37.0636	47.5534	43.2774	12.5569	11.02	17.8106	Os03g0186900	unnamed protein product [Triticum turgidum subsp. durum]	GO:0048046,GO:0009505,GO:0004190,GO:0030163,GO:0006508,GO:0043067,GO:0009627	apoplast|plant-type cell wall|aspartic-type endopeptidase activity|protein catabolic process|proteolysis|regulation of programmed cell death|systemic acquired resistance
TraesCS2A02G131600	89.6746	121.891	57.4583	0.471055	-1.08603	0.00108727	0.00781634	Down	1.81954	1.20876	1.9872	3.28186	3.84025	3.95075	F2K15.30	unnamed protein product [Triticum turgidum subsp. durum]
TraesCS2A02G131700	78.0341	23.1051	132.963	5.67843	2.50549	2.38e-06	4.24e-05	Up	3.03748	2.67914	3.41082	0.053854	0.567154	1.02336	F18O21.60	unnamed protein product [Triticum turgidum subsp. durum]	GO:0016021,GO:0005886,GO:0005524,GO:0004674	integral component of membrane|plasma membrane|ATP binding|protein serine/threonine kinase activity
TraesCS2A02G134000	96.7639	51.6938	141.834	2.76114	1.46526	6.75e-05	0.000765628	Up	2.15687	1.35196	1.94992	1.04079	0.569224	0.46797	OsI_11362	unnamed protein product [Triticum turgidum subsp. durum]	GO:0031969,GO:0009570,GO:0005524,GO:0016851,GO:0015995,GO:0015979	chloroplast membrane|chloroplast stroma|ATP binding|magnesium chelatase activity|chlorophyll biosynthetic process|photosynthesis	ko00860	Porphyrin and chlorophyll metabolism
TraesCS2A02G136100	11.564	20.5915	2.53648	0.124674	-3.00376	0.00319985	0.018724	Down	0.218987	0	0.0797218	1.01077	1.04834	0.463251		unnamed protein product [Triticum turgidum subsp. durum]	GO:0046872,GO:0004806,GO:0016042	metal ion binding|triglyceride lipase activity|lipid catabolic process
TraesCS2A02G136600	74.1491	123.205	25.093	0.20328	-2.29846	1.61e-09	6.17e-08	Down	0.966883	0.760629	1.39389	4.81983	4.95628	6.15501		unnamed protein product [Triticum turgidum subsp. durum]
TraesCS2A02G136700	288.609	429.886	147.333	0.342586	-1.54546	4.08e-08	1.15e-06	Down	5.68139	3.06517	7.59631	16.3842	13.8083	19.297		protein SSUH2 homolog [Aegilops tauschii subsp. tauschii]
TraesCS2A02G142200	76.7965	110.006	43.5871	0.396566	-1.33437	0.000290906	0.00262262	Down	1.28542	1.57809	1.30592	3.80066	4.65649	2.56841	MCD7.18	unnamed protein product [Triticum turgidum subsp. durum]
TraesCS2A02G144800	548.175	745.062	351.289	0.471181	-1.08565	1.2e-06	2.32e-05	Down	8.52631	6.52225	11.4097	17.4265	16.9757	23.9221	K2A11.1	unnamed protein product [Triticum turgidum subsp. durum]	GO:0005634,GO:0003746	nucleus|translation elongation factor activity
TraesCS2A02G145100	50.9014	70.7296	31.0733	0.438423	-1.1896	0.00948344	0.0439213	Down	1.51076	0.938281	1.31998	2.23458	2.25317	4.42511		unnamed protein product [Triticum turgidum subsp. durum]
TraesCS2A02G145200	71.7068	38.5449	104.869	2.7265	1.44705	6.54e-05	0.000744693	Up	2.39769	1.99811	2.44109	0.895242	1.05505	0.674522	MUG13.1	unnamed protein product [Triticum turgidum subsp. durum]	GO:0005634,GO:0005524,GO:0004386,GO:0003676,GO:0008270,GO:0006325	nucleus|ATP binding|helicase activity|nucleic acid binding|zinc ion binding|chromatin organization
TraesCS2A02G146000	693.248	333.511	1052.99	3.15513	1.6577	2.11e-19	3.94e-17	Up	80.3354	84.7742	86.1118	28.4919	21.9614	32.5665	T15D22.2	10 kDa chaperonin, mitochondrial-like [Aegilops tauschii subsp. tauschii]	GO:0005759,GO:0005739,GO:0005524,GO:0051087,GO:0005507,GO:0046872,GO:0051082,GO:0051085,GO:0009408	mitochondrial matrix|mitochondrion|ATP binding|chaperone binding|copper ion binding|metal ion binding|unfolded protein binding|chaperone cofactor-dependent protein refolding|response to heat
TraesCS2A02G146800	504.62	789.82	219.421	0.277745	-1.84816	1.61e-21	3.81e-19	Down	5.8752	7.581	5.3618	22.5589	24.2732	24.0714	MNI5.3	unnamed protein product [Triticum turgidum subsp. durum]	GO:0005737,GO:0005829,GO:0005524,GO:0004856,GO:0016117,GO:0016310,GO:0005997	cytoplasm|cytosol|ATP binding|xylulokinase activity|carotenoid biosynthetic process|phosphorylation|xylulose metabolic process	ko00040	Pentose and glucuronate interconversions
TraesCS2A02G151300	143.85	79.6681	208.031	2.62565	1.39267	1.34e-05	0.000191057	Up	9.93956	10.2436	8.72229	5.84626	3.2127	2.54267		unnamed protein product [Triticum turgidum subsp. durum]
TraesCS2A02G151800	736.977	339.09	1134.86	3.34187	1.74066	4.85e-23	1.4e-20	Up	31.4992	36.4291	33.0062	8.77652	11.17	11.5532	F24I3.230	unnamed protein product [Triticum turgidum subsp. durum]	GO:0031429,GO:0005829,GO:0005730,GO:0009506,GO:0009982,GO:0003723,GO:0000495,GO:1990481,GO:0031118,GO:0031120	box H/ACA snoRNP complex|cytosol|nucleolus|plasmodesma|pseudouridine synthase activity|RNA binding|box H/ACA snoRNA 3'-end processing|mRNA pseudouridine synthesis|rRNA pseudouridine synthesis|snRNA pseudouridine synthesis	ko03008	Ribosome biogenesis in eukaryotes
TraesCS2A02G151900	699.373	289.592	1109.16	3.82418	1.93515	2.75e-24	9.27e-22	Up	29.4159	36.6016	32.6119	7.09814	10.3721	9.43784	F24I3.230	unnamed protein product [Triticum aestivum]	GO:0031429,GO:0005829,GO:0005730,GO:0009506,GO:0009982,GO:0003723,GO:0000495,GO:1990481,GO:0031118,GO:0031120	box H/ACA snoRNP complex|cytosol|nucleolus|plasmodesma|pseudouridine synthase activity|RNA binding|box H/ACA snoRNA 3'-end processing|mRNA pseudouridine synthesis|rRNA pseudouridine synthesis|snRNA pseudouridine synthesis	ko03008	Ribosome biogenesis in eukaryotes
TraesCS2A02G152400	141.135	222.769	59.5016	0.267707	-1.90127	4.8e-06	7.82e-05	Down	4.12772	0.991251	1.19013	7.19133	8.64595	8.76953	At2g46950	unnamed protein product [Triticum turgidum subsp. durum]	GO:0016021,GO:0020037,GO:0005506,GO:0004497,GO:0016705	integral component of membrane|heme binding|iron ion binding|monooxygenase activity|oxidoreductase activity, acting on paired donors, with incorporation or reduction of molecular oxygen
TraesCS2A02G152500	11.1867	20.1481	2.22536	0.111594	-3.16367	0.00176378	0.011587	Down	0.165475	0	0.0722894	0.749892	0.804359	0.678562	At2g46950	unnamed protein product [Triticum turgidum subsp. durum]	GO:0016021,GO:0020037,GO:0005506,GO:0004497,GO:0016705	integral component of membrane|heme binding|iron ion binding|monooxygenase activity|oxidoreductase activity, acting on paired donors, with incorporation or reduction of molecular oxygen
TraesCS2A02G153300	169.136	274.157	64.115	0.233711	-2.0972	3.68e-13	2.77e-11	Down	3.19705	2.75774	2.46206	9.39051	12.1807	15.9674	SPAC24B11.05	unnamed protein product [Triticum turgidum subsp. durum]	GO:0005829,GO:0005634,GO:0008253,GO:0008252,GO:0009166,GO:0006206	cytosol|nucleus|5'-nucleotidase activity|nucleotidase activity|nucleotide catabolic process|pyrimidine nucleobase metabolic process	ko00760	Nicotinate and nicotinamide metabolism
TraesCS2A02G154900	97.5127	149.801	45.2245	0.301935	-1.72769	5.56e-06	8.86e-05	Down	1.90114	0.666053	1.693	3.93956	5.16993	5.54	K20M4.4	unnamed protein product [Triticum turgidum subsp. durum]	GO:0005737,GO:0005634	cytoplasm|nucleus
TraesCS2A02G155000	23.1176	37.6338	8.60142	0.229758	-2.12181	0.00214028	0.0135416	Down	4.27778	1.82328	0.824465	11.4034	7.22782	13.0213	K20M4.4	unnamed protein product [Triticum turgidum subsp. durum]	GO:0005737,GO:0005634	cytoplasm|nucleus
TraesCS2A02G155500	176.544	256.634	96.4543	0.37648	-1.40935	2.71e-07	6.26e-06	Down	3.31319	2.85258	3.41558	11.6546	8.24409	6.74177	F18O19.4	unnamed protein product [Triticum turgidum subsp. durum]	GO:0009898,GO:0005783,GO:0005789,GO:0005524,GO:0004672,GO:0004674,GO:0004712,GO:0045087,GO:0046777,GO:0006970	cytoplasmic side of plasma membrane|endoplasmic reticulum|endoplasmic reticulum membrane|ATP binding|protein kinase activity|protein serine/threonine kinase activity|protein serine/threonine/tyrosine kinase activity|innate immune response|protein autophosphorylation|response to osmotic stress
TraesCS2A02G156400	83.3581	140.498	26.218	0.18653	-2.42252	2.42e-08	7.21e-07	Down	1.73141	0.497831	1.83842	5.44881	7.54482	9.5793	MIJ24.140	unnamed protein product [Triticum turgidum subsp. durum]	GO:0005509	calcium ion binding
TraesCS2A02G158000	25.7459	39.3982	12.0935	0.306591	-1.70561	0.00341186	0.0197127	Down	0.266238	0.489929	0.387695	1.30334	1.50331	1.09753		hypothetical protein TRIUR3_34017 [Triticum urartu]
TraesCS2A02G160700	55.126	79.737	30.515	0.381496	-1.39026	0.00177471	0.0116404	Down	1.38999	1.71285	3.3976	5.33256	5.2649	7.04412	T19P19.90	hypothetical protein TRIUR3_04753 [Triticum urartu]	GO:0046872,GO:0030001	metal ion binding|metal ion transport
TraesCS2A02G161000	9.22532	1.3138	17.1368	13.0004	3.70048	0.00302378	0.0178616	Up	1.06179	0.366356	1.01468	0	0.195502	0	ZEAMMB73_Zm00001d022193	unnamed protein product [Triticum turgidum subsp. durum]	GO:0004805,GO:0040008,GO:2000032,GO:0005992	trehalose-phosphatase activity|regulation of growth|regulation of secondary shoot formation|trehalose biosynthetic process	ko00500	Starch and sucrose metabolism
TraesCS2A02G161100	27.5503	10.3322	44.7685	4.25294	2.08846	0.00426578	0.0235372	Up	1.57864	2.22413	2.49037	0.110401	0.193777	1.19879	ZEAMMB73_Zm00001d022193	unnamed protein product [Triticum turgidum subsp. durum]	GO:0004805,GO:0040008,GO:2000032,GO:0005992	trehalose-phosphatase activity|regulation of growth|regulation of secondary shoot formation|trehalose biosynthetic process	ko00500	Starch and sucrose metabolism
TraesCS2A02G161300	752.728	1005.31	500.151	0.497707	-1.00663	4.51e-07	9.9e-06	Down	19.4487	19.5885	25.7358	58.1075	38.9154	38.8837	P0524E08.133	unnamed protein product [Triticum turgidum subsp. durum]	GO:0005737,GO:0005634,GO:0005524,GO:0004127,GO:0009041,GO:0006207,GO:0006221	cytoplasm|nucleus|ATP binding|cytidylate kinase activity|uridylate kinase activity|'de novo' pyrimidine nucleobase biosynthetic process|pyrimidine nucleotide biosynthetic process	ko00240	Pyrimidine metabolism
TraesCS2A02G161400	416.943	605.255	228.63	0.377323	-1.40613	4.94e-12	3.06e-10	Down	5.79334	7.20195	7.81593	17.3024	18.0398	22.1263	SPBC2A9.03	unnamed protein product [Triticum turgidum subsp. durum]	GO:0005829	cytosol
TraesCS2A02G161700	35.8225	62.5928	9.05218	0.145205	-2.78384	5.23e-06	8.4e-05	Down	0.542158	0.129506	0.546568	4.61984	1.93506	2.19879	MWI23.17	leucine-rich repeat extensin-like protein 6 [Aegilops tauschii subsp. tauschii]	GO:0005618,GO:0005576,GO:0005199,GO:0071555	cell wall|extracellular region|structural constituent of cell wall|cell wall organization
TraesCS2A02G163000	1381.44	1861.58	901.309	0.484245	-1.04619	3.27e-11	1.76e-09	Down	17.5119	13.6622	18.9553	38.7682	35.6116	33.5867	T26C19.4	unnamed protein product [Triticum turgidum subsp. durum]	GO:0005634,GO:0005516,GO:0003700,GO:0001077,GO:0043565,GO:0070417,GO:0042742,GO:0050832,GO:0010150,GO:1900367,GO:0045944,GO:0006355,GO:0009409	nucleus|calmodulin binding|DNA-binding transcription factor activity|proximal promoter DNA-binding transcription activator activity, RNA polymerase II-specific|sequence-specific DNA binding|cellular response to cold|defense response to bacterium|defense response to fungus|leaf senescence|positive regulation of defense response to insect|positive regulation of transcription by RNA polymerase II|re…
TraesCS2A02G163600	1195.07	733.868	1656.28	2.25623	1.17392	5.33e-13	3.94e-11	Up	45.7237	52.9908	41.9912	19.7542	23.9953	21.4657	P0594D10.136	phospho-2-dehydro-3-deoxyheptonate aldolase 2, chloroplastic [Aegilops tauschii subsp. tauschii]	GO:0009507,GO:0003849,GO:0009073,GO:0009423	chloroplast|3-deoxy-7-phosphoheptulonate synthase activity|aromatic amino acid family biosynthetic process|chorismate biosynthetic process	ko00400	Phenylalanine, tyrosine and tryptophan biosynthesis
TraesCS2A02G163700	1510.91	861.935	2159.89	2.50347	1.32393	1.68e-12	1.14e-10	Up	111.101	121.216	116.765	37.2822	45.3721	62.6114	F12B17_290	40S ribosomal protein S6-2-like [Aegilops tauschii subsp. tauschii]	GO:0005829,GO:0022626,GO:0022627,GO:0005886,GO:0009506,GO:0042788,GO:0003729,GO:0003735,GO:0009735,GO:0006412	cytosol|cytosolic ribosome|cytosolic small ribosomal subunit|plasma membrane|plasmodesma|polysomal ribosome|mRNA binding|structural constituent of ribosome|response to cytokinin|translation	ko03010	Ribosome
TraesCS2A02G164600	316.576	433.483	199.669	0.460996	-1.11717	0.000197761	0.00190035	Down	15.5295	5.13569	11.2167	27.2309	20.8287	23.9303	F14M13.2	GEM-like protein 1 [Aegilops tauschii subsp. tauschii]	GO:0005829,GO:0051567,GO:0010482,GO:0048765,GO:0010026	cytosol|histone H3-K9 methylation|regulation of epidermal cell division|root hair cell differentiation|trichome differentiation
TraesCS2A02G166600	140.487	257.997	22.9768	0.0895234	-3.48159	3.56e-18	5.59e-16	Down	3.05492	0.549942	1.30556	16.7199	20.1028	20.4897		unnamed protein product [Triticum turgidum subsp. durum]
TraesCS2A02G166700	185.739	268.891	102.587	0.381218	-1.39131	2.17e-08	6.55e-07	Down	5.06097	5.42742	4.48161	11.7659	14.0533	15.18	N2038	vacuolar protein sorting-associated protein 27 isoform X2 [Aegilops tauschii subsp. tauschii]	GO:0005768,GO:0010008,GO:0033565,GO:0032991,GO:0046872,GO:0032266,GO:0019904,GO:0046982,GO:0043130,GO:1904669,GO:0045324,GO:0071985,GO:1903319,GO:0045053,GO:0009306,GO:0006623,GO:0043328	endosome|endosome membrane|ESCRT-0 complex|protein-containing complex|metal ion binding|phosphatidylinositol-3-phosphate binding|protein domain specific binding|protein heterodimerization activity|ubiquitin binding|ATP export|late endosome to vacuole transport|multivesicular body sorting pathway|positive regulation of protein maturation|protein retention in Golgi apparatus|protein secretion|prote…
TraesCS2A02G167400	270.117	104.376	435.857	4.1659	2.05863	1.38e-11	7.94e-10	Up	12.9533	13.0481	14.495	3.39249	1.66472	5.03616	F4I10.90	unnamed protein product [Triticum aestivum]	GO:0004842,GO:0031146	ubiquitin-protein transferase activity|SCF-dependent proteasomal ubiquitin-dependent protein catabolic process
TraesCS2A02G171100	43.0861	20.5119	65.6603	3.20382	1.6798	0.000338561	0.00298189	Up	3.14753	3.25803	5.2468	1.45974	1.03707	1.29394		unnamed protein product [Triticum turgidum subsp. durum]			ko03020	RNA polymerase
TraesCS2A02G171800	600.61	399.79	801.43	2.00468	1.00337	3.52e-09	1.25e-07	Up	190.343	206.542	241.805	114.798	109.533	108.205	T29E15.13	probable small nuclear ribonucleoprotein G [Aegilops tauschii subsp. tauschii]	GO:0071013,GO:0005829,GO:0043186,GO:0034719,GO:0005685,GO:0005689,GO:0005686,GO:0071004,GO:0005687,GO:0005682,GO:0003729,GO:0000398,GO:0000387	catalytic step 2 spliceosome|cytosol|P granule|SMN-Sm protein complex|U1 snRNP|U12-type spliceosomal complex|U2 snRNP|U2-type prespliceosome|U4 snRNP|U5 snRNP|mRNA binding|mRNA splicing, via spliceosome|spliceosomal snRNP assembly	ko03040	Spliceosome
TraesCS2A02G173400	49.3098	26.5945	72.0251	2.72883	1.44828	0.00204844	0.0130777	Up	2.92027	4.20357	3.3887	2.18267	0.907359	0.980104	MQM1.21	unnamed protein product [Triticum turgidum subsp. durum]	GO:0052689,GO:0009860	carboxylic ester hydrolase activity|pollen tube growth
TraesCS2A02G173600	64.9157	39.8764	89.955	2.25119	1.17069	0.00164346	0.0109703	Up	1.49489	1.58378	1.99758	0.752717	0.69945	0.892896	YDR291W	unnamed protein product [Triticum turgidum subsp. durum]	GO:0005634,GO:0005524,GO:0043140,GO:0003677,GO:0032508,GO:0000733,GO:0006289	nucleus|ATP binding|ATP-dependent 3'-5' DNA helicase activity|DNA binding|DNA duplex unwinding|DNA strand renaturation|nucleotide-excision repair
TraesCS2A02G173800	11.7006	1.80558	21.5957	11.4346	3.51533	0.000963939	0.0070651	Up	3.77018	1.30085	2.86983	0	0.126215	0.557731	Ea1	unnamed protein product [Triticum turgidum subsp. durum]
[truncated: 6,476 more rows]
